# Supplementary material for: Efficacy and Feasibility of the Minimal Therapist-Guided Four-Week Online Audio-Based Mindfulness Program ‘Mindful Senses’ for Burnout and Stress Reduction in Medical Personnel: A Randomized Controlled Trial
Source: Healthcare (Basel). 2022 Dec 14;10(12):2532. doi: 10.3390/healthcare10122532 (PMC9778772; doi:10.3390/healthcare10122532)
Supplement: Supplementary file 1 [file healthcare-10-02532-s001.zip]

Archive with 9 entries (9 files):
- Audio scripts S1.pdf
- CONSORT S1.pdf
- Daily messages S1.pdf
- Dataset S1.xlsx
- Figure S1.pdf
- PSA contents S1.pdf
- Table S1.pdf
- Table S2.pdf
- Table S3.pdf
