# Supplementary material for: Efficacy and Feasibility of the Minimal Therapist-Guided Four-Week Online Audio-Based Mindfulness Program ‘Mindful Senses’ for Burnout and Stress Reduction in Medical Personnel: A Randomized Controlled Trial
Source: Healthcare (Basel). 2022 Dec 14;10(12):2532. doi: 10.3390/healthcare10122532 (PMC9778772; doi:10.3390/healthcare10122532)
Supplement: Supplementary file 1 [file healthcare-10-02532-s001.zip › Dataset S1.xlsx]

## Sheet: 1
Group	ID	Age	Sex	Marital	Child	Child_cat	Education	Job	Job_cat	Workplace	Workplace_cat	Workhour	Income	Incomesuff	Race	Religion	Domicile	Livewith	Comorbid(yes)	Comorbid(number)	Psychiatric comorbid(number)	Comorbid_cat	CurrentMed(yes)	CurrentMed(number)	CurrentMed(number)_cat	Exercise	Exercise_cat	Sleep(hours/day)	Substanceuse(yes)	Substanceuse(frequency)	Substanceuse(frequency)_cat	CBIsum	CBIpersonal	CBIwork	CBIcolleague	STsum	HADanx	HADdep	PHLMSaw	PHLMSac	PHLMSsum	QOLphysical	QOLpsycho	QOLsocial	QOLenv	QOLsum
1	88802	32	1	1	0	0	5	1	1	2	2	70	100000	1	0	0	1	1	0	0	0	0	0	0	0	2	1	7	0	0	0	75	66.67	42.86	91.67	9	15	12	35	11	46	18	16	10	21	71
1	88804	49	1	0	2	1	3	3	3	3	3	72	40000	0	0	0	1	1	0	0	0	0	0	0	0	1	1	5	0	0	0	60.53	70.83	35.71	41.67	8	8	7	34	25	59	23	17	7	24	76
1	88808	31	1	1	0	0	5	0	0	2	2	48	50000	1	0	0	0	1	1	1	0	1	1	1	1	0	0	6	0	0	0	82.89	100	57.14	54.17	12	17	13	27	24	51	17	10	9	19	59
1	88811	37	1	1	0	0	4	5	5	3	3	72	38000	1	0	0	1	2	0	0	0	0	0	0	0	2	1	6	1	5	2	55.26	66.67	39.29	25	10	12	13	22	26	48	22	12	10	20	69
1	99901	40	1	1	0	0	3	3	3	1	1	40	40000	0	0	0	1	1	1	1	0	1	0	0	0	0	0	5	0	0	0	64.47	75	50	50	8	6	8	42	29	71	20	17	8	21	70
1	99902	41	1	1	1	1	3	3	3	3	3	112	30000	1	0	0	1	1	0	0	0	0	0	0	0	2	1	6	0	0	0	69.74	58.33	35.71	95.83	6	11	11	35	25	60	18	18	11	21	74
1	99903	28	1	1	0	0	3	0	0	0	0	50	24000	1	0	0	0	0	1	1	0	1	1	1	1	1	1	8	0	0	0	50	75	42.86	20.83	10	9	7	31	29	60	27	20	9	25	87
1	99905	32	0	1	0	0	5	0	0	0	0	60	110000	0	0	0	0	1	0	0	0	0	0	0	0	1	1	6	0	0	0	50	45.83	25	70.83	7	6	8	28	26	54	24	17	8	32	86
1	99907	52	0	0	4	2	5	0	0	0	0	40	100000	0	0	0	0	1	1	2	0	3	1	1	1	5	3	7	0	0	0	75	75	50	66.67	10	12	11	29	25	54	19	19	7	20	70
1	99909	30	0	1	0	0	5	0	0	0	0	64	90000	0	0	0	0	1	0	0	0	0	0	0	0	0	0	6	0	0	0	65.79	75	42.86	45.83	9	13	12	37	21	58	24	15	13	28	86
1	99910	28	1	1	0	0	3	0	0	0	0	76	40000	1	1	0	0	2	0	0	0	0	0	0	0	3	3	6	0	4	2	63.16	54.17	42.86	70.83	7	6	5	22	25	47	28	14	12	23	85
1	99915	43	1	1	0	0	3	2	2	12	7	58	90000	0	0	0	1	1	0	0	0	0	0	0	0	0	0	7	0	0	0	71.05	58.33	53.57	75	5	8	7	34	31	65	23	16	8	29	82
1	99916	33	1	1	0	0	4	3	3	1	1	64	39000	0	0	2	1	1	0	0	0	0	0	0	0	0	0	5	0	0	0	51.32	50	28.57	54.17	5	6	4	40	23	63	25	22	12	30	95
1	99920	33	1	0	1	1	3	5	5	7	7	60	30000	0	0	0	0	1	0	0	0	0	0	0	0	0	0	7	0	0	0	51.32	54.17	39.29	37.5	7	7	6	31	32	63	19	13	6	24	67
1	99924	30	0	1	0	0	3	0	0	3	3	104	70000	0	0	0	1	1	0	0	0	0	0	0	0	0	0	6	0	0	0	57.89	75	35.71	37.5	12	2	12	31	45	76	19	18	8	31	83
1	99928	28	1	1	0	0	3	3	3	0	0	70	21000	1	0	0	1	1	1	2	0	3	1	1	1	0	0	5	0	0	0	63.16	75	42.86	45.83	7	11	7	48	19	67	22	19	10	26	83
1	99929	29	1	1	0	0	4	7	9	3	3	48	20000	0	0	0	1	3	0	0	0	0	0	0	0	0	0	5	0	0	0	78.95	75	50	87.5	10	12	15	31	20	51	21	18	9	20	72
1	99931	30	1	4	1	1	3	3	3	2	2	40	20000	2	0	0	1	1	1	1	0	1	1	1	1	3	3	5	0	1	1	61.84	62.5	46.43	50	9	12	8	36	20	56	20	18	9	25	78
1	99932	29	1	1	0	0	4	7	9	8	7	70	17560	0	0	0	1	0	0	0	0	0	0	0	0	2	1	5	0	0	0	60.53	70.83	42.86	41.67	8	10	11	35	24	59	24	17	10	27	84
1	99933	28	0	1	0	0	3	2	2	0	0	60	30000	1	0	0	0	0	0	0	0	0	0	0	0	4	3	5	0	2	1	68.42	70.83	46.43	58.33	10	9	12	34	25	59	22	20	14	21	83
1	99935	32	1	1	0	0	3	6	6	3	3	40	19000	1	0	0	1	1	1	2	0	3	1	2	1	0	0	7	0	0	0	50	50	28.57	50	5	7	6	26	34	60	23	16	9	22	75
1	99936	37	1	1	0	0	3	8	9	4	7	48	30000	1	0	0	1	1	0	0	0	0	0	0	0	1	1	10	0	0	0	57.89	41.67	42.86	75	5	7	8	48	16	64	19	18	9	24	76
1	99938	60	0	0	2	1	4	8	9	11	7	40	71500	1	0	0	1	1	0	0	0	0	0	0	0	1	1	5	2	20	20	59.21	75	60.71	12.5	13	10	8	30	26	56	27	22	11	26	94
1	99939	47	1	0	2	1	4	2	2	9	7	35	45000	0	0	0	1	1	1	1	0	1	1	1	1	2	1	6	0	0	0	50	66.67	28.57	33.33	6	10	5	38	28	66	28	21	13	37	107
1	99940	29	1	1	0	0	5	0	0	0	0	40	50000	0	0	1	0	0	0	0	0	0	0	0	0	2	1	6	0	5	2	52.63	54.17	46.43	29.17	10	7	8	25	20	45	24	19	13	32	95
1	99941	37	0	0	2	1	5	1	1	1	1	104	60000	1	0	2	1	1	0	0	0	0	0	0	0	1	1	5	0	0	0	71.05	62.5	39.29	87.5	8	9	9	27	29	56	23	17	9	19	74
1	99942	28	1	1	0	0	3	0	0	1	1	40	45000	0	0	0	1	0	0	0	0	0	1	4	3	4	3	6	0	0	0	64.47	75	39.29	50	6	7	9	32	24	56	24	18	8	18	73
1	99946	26	1	1	0	0	3	0	0	3	3	64	60000	0	0	0	1	1	0	0	0	0	0	0	0	3	3	7	0	0	0	81.58	83.33	60.71	79.17	13	15	7	32	30	62	24	18	12	23	83
1	99948	28	1	1	0	0	3	3	3	1	1	40	17000	2	0	1	0	0	1	1	0	1	1	1	1	1	1	5	0	1	1	61.84	75	46.43	50	10	12	9	29	30	59	22	15	8	13	62
1	99950	25	0	1	0	0	3	6	6	14	7	40	15000	0	0	0	1	1	0	0	0	0	0	0	0	2	1	9	0	0	0	64.47	66.67	39.29	66.67	11	7	5	32	25	57	27	19	11	24	88
1	99952	28	1	1	0	0	3	6	6	0	0	35	25000	0	0	0	0	1	0	0	0	0	0	0	0	1	1	5	0	0	0	60.53	66.67	28.57	50	12	10	9	29	31	60	21	19	8	20	73
1	99954	30	1	1	0	0	3	2	2	0	0	72	50000	0	0	1	0	1	0	0	0	0	1	1	1	0	0	6	0	0	0	55.26	70.83	35.71	33.33	6	12	9	29	33	62	22	19	11	26	84
1	99957	22	1	1	0	0	3	0	0	0	0	50	0	2	0	0	0	1	0	0	0	0	0	0	0	1	1	7	0	0	0	53.95	54.17	32.14	62.5	9	10	10	36	13	49	22	19	13	24	84
1	99959	39	1	1	0	0	3	3	3	3	3	48	25000	0	0	0	1	1	0	0	0	0	0	0	0	2	1	6	0	0	0	60.53	66.67	50	50	12	12	6	37	22	59	21	20	9	30	86
1	99960	33	1	0	0	0	5	0	0	1	1	80	80000	0	0	0	1	1	0	0	0	0	0	0	0	2	1	6	0	0	0	73.68	70.83	53.57	62.5	11	8	10	24	31	55	22	16	9	28	81
1	99963	31	1	0	0	0	3	6	6	0	0	35	60000	0	0	0	0	1	1	1	0	1	0	0	0	2	1	6	0	0	0	50	45.83	35.71	54.17	5	5	1	45	25	70	34	26	13	39	122
1	99965	33	1	1	0	0	3	13	9	6	7	20	30000	2	0	0	1	1	1	1	0	1	1	1	1	0	0	7	0	0	0	65.79	75	64.29	33.33	11	10	5	32	17	49	23	20	11	19	77
1	99970	34	1	1	0	0	4	3	3	0	0	60	45000	0	0	0	0	1	1	1	0	1	0	0	0	0	0	6	0	0	0	63.16	58.33	39.29	75	10	6	5	42	11	53	27	19	10	26	87
1	99977	58	1	3	3	2	3	3	3	3	3	35	50000	2	0	0	1	1	1	3	0	3	1	3	3	0	0	8	0	0	0	53.95	54.17	35.71	45.83	7	7	7	31	31	62	27	19	9	29	91
1	99979	31	1	1	0	0	5	0	0	0	0	40	22000	0	0	0	0	0	0	0	0	0	0	0	0	0	0	6	0	0	0	61.84	66.67	28.57	58.33	8	9	5	39	23	62	23	21	12	27	89
1	99980	27	1	1	0	0	3	0	0	0	0	48	40000	0	0	0	0	1	1	2	1	3	1	3	3	0	0	8	0	0	0	52.63	41.67	32.14	62.5	8	10	14	34	22	56	24	14	10	26	78
1	99981	27	1	1	0	0	3	0	0	1	1	120	50000	0	0	0	1	1	0	0	0	0	0	0	0	0	0	5	0	0	0	56.58	79.17	42.86	29.17	10	5	11	28	36	64	25	16	9	25	81
1	99983	31	1	1	0	0	3	1	1	3	3	25	27000	0	0	0	1	0	0	0	0	0	0	0	0	0	0	12	0	0	0	52.63	62.5	42.86	25	11	8	10	23	33	56	21	19	11	26	84
1	99986	46	1	1	0	0	4	6	6	0	0	35	50000	0	0	0	1	0	1	1	0	1	0	0	0	3	3	3	0	0	0	59.21	87.5	35.71	25	15	13	18	27	21	48	20	19	8	26	78
1	99989	31	1	3	0	0	3	12	9	4	7	40	13840	1	0	0	1	1	0	0	0	0	0	0	0	2	1	8	0	0	0	84.21	83.33	57.14	87.5	8	10	11	36	21	57	23	20	8	23	80
2	88801	53	0	0	2	1	3	8	9	10	7	40	53000	2	0	0	1	1	1	1	0	1	0	0	0	2	1	6	2	6	2	60.53	62.5	39.29	54.17	9	12	9	38	21	59	22	17	8	23	76
2	88803	30	1	1	0	0	3	3	3	2	2	60	15000	0	0	0	1	1	1	1	0	1	1	1	1	0	0	8	0	0	0	82.89	83.33	42.86	87.5	7	15	10	39	13	52	21	17	13	27	85
2	88805	30	1	1	2	1	3	3	3	4	7	40	18000	2	0	0	1	1	0	0	0	0	0	0	0	0	0	5	0	0	0	72.37	75	50	75	9	12	9	30	30	60	19	15	9	23	72
2	88806	36	1	1	0	0	4	3	3	0	0	64	40000	0	0	0	0	0	1	1	0	1	1	1	1	0	0	5	0	1	1	61.84	70.83	39.29	50	8	6	4	35	24	59	25	19	14	26	91
2	88809	34	1	1	0	0	4	1	1	6	7	40	150000	0	0	0	0	1	0	0	0	0	0	0	0	3	3	7	0	0	0	76.32	50	46.43	95.83	9	6	4	30	32	62	30	18	10	37	104
2	88812	32	1	1	0	0	3	1	1	0	0	18	40000	0	0	0	0	2	1	1	0	1	0	0	0	0	0	5	0	0	0	59.21	62.5	60.71	41.67	8	7	8	27	28	55	21	19	12	29	86
2	99906	26	1	1	0	0	3	0	0	3	3	80	50000	0	0	0	1	1	1	1	0	1	1	1	1	3	3	7	0	0	0	73.68	75	46.43	75	9	12	11	39	20	59	22	16	11	25	80
2	99908	32	1	1	0	0	5	0	0	1	1	40	50000	0	0	0	1	0	0	0	0	0	0	0	0	0	0	6	0	0	0	52.63	50	17.86	70.83	9	10	6	31	31	62	26	19	12	29	92
2	99911	30	1	1	0	0	3	0	0	0	0	66	30000	1	0	1	0	2	0	0	0	0	0	0	0	1	1	6	1	20	20	51.32	66.67	28.57	29.17	14	9	9	27	34	61	25	23	11	28	94
2	99912	46	1	0	2	1	3	3	3	3	3	20	40000	1	0	0	1	0	1	1	0	1	0	0	0	0	0	6	0	1	1	52.63	58.33	42.86	12.5	8	5	5	29	31	60	28	25	13	31	104
2	99913	29	1	1	0	0	4	6	6	2	2	40	20000	0	0	0	0	2	1	1	0	1	0	0	0	3	3	7	0	0	0	50	50	35.71	50	8	7	4	31	31	62	27	20	11	30	96
2	99914	29	1	1	0	0	5	0	0	0	0	50	60000	0	0	0	0	1	0	0	0	0	0	0	0	0	0	7	0	0	0	68.42	62.5	35.71	75	11	14	12	25	21	46	23	12	9	25	76
2	99918	32	1	1	0	0	4	3	3	0	0	72	35000	0	0	0	0	2	0	0	0	0	0	0	0	0	0	5	0	0	0	69.74	75	32.14	58.33	8	9	9	30	31	61	24	19	12	26	88
2	99919	49	1	0	1	1	4	3	3	13	7	74	50000	0	0	0	0	1	1	1	0	1	1	1	1	1	1	4	0	0	0	85.53	83.33	53.57	100	13	14	14	19	36	55	18	15	5	19	60
2	99921	29	1	1	0	0	3	0	0	0	0	50	28000	1	0	0	0	2	0	0	0	0	0	0	0	3	3	6	0	0	0	60.53	50	28.57	83.33	7	10	8	25	26	51	27	21	11	30	97
2	99922	32	1	0	1	1	3	3	3	1	1	49	30000	1	0	0	1	1	0	0	0	0	0	0	0	3	3	4	0	0	0	72.37	79.17	42.86	70.83	8	13	9	40	21	61	23	18	11	28	86
2	99923	29	1	1	0	0	3	0	0	0	0	63	26000	1	0	0	0	2	0	0	0	0	0	0	0	1	1	6	0	0	0	53.95	79.17	39.29	20.83	9	9	3	35	30	65	27	20	11	28	91
2	99925	26	1	1	0	0	3	0	0	3	3	110	85000	0	0	0	1	0	0	0	0	0	0	0	0	2	1	6	0	1	1	64.47	66.67	46.43	54.17	7	8	8	29	35	64	21	22	10	22	80
2	99926	29	1	1	0	0	3	6	6	5	7	55	35000	1	0	0	0	1	1	2	0	3	1	1	1	0	0	6	0	0	0	71.05	79.17	39.29	66.67	10	12	12	34	20	54	24	18	4	17	66
2	99927	37	1	0	0	0	3	6	6	3	3	48	32000	2	0	0	1	1	0	0	0	0	1	1	1	2	1	5	0	0	0	60.53	66.67	39.29	50	8	7	7	39	23	62	24	21	10	29	90
2	99930	26	1	1	0	0	3	3	3	0	0	64	35000	0	0	0	0	3	0	0	0	0	0	0	0	1	1	9	0	0	0	51.32	45.83	21.43	50	6	5	4	34	41	75	30	20	13	32	103
2	99934	36	1	1	0	0	5	0	0	5	7	45	450000	0	0	0	0	2	0	0	0	0	0	0	0	1	1	6	0	1	1	64.47	66.67	50	58.33	7	9	6	37	31	68	22	14	9	26	74
2	99937	30	1	1	0	0	3	0	0	0	0	80	30000	1	0	0	0	0	0	0	0	0	0	0	0	0	0	6	0	0	0	81.58	83.33	60.71	62.5	10	10	10	39	28	67	23	18	10	22	79
2	99943	25	1	1	0	0	3	1	1	6	7	40	60000	1	0	0	1	3	1	1	0	1	0	0	0	0	0	6	0	0	0	89.47	95.83	57.14	70.83	11	10	12	41	22	63	21	16	10	17	69
2	99944	25	0	1	0	0	3	6	6	2	2	44	20000	0	0	0	1	1	0	0	0	0	0	0	0	1	1	8	0	2	1	60.53	66.67	46.43	50	7	10	7	40	19	59	22	19	10	25	82
2	99945	33	1	1	0	0	3	0	0	0	0	45	20000	1	0	0	0	1	0	0	0	0	0	0	0	1	1	7	0	0	0	65.79	66.67	39.29	70.83	7	12	6	31	30	61	26	17	7	25	81
2	99947	27	0	1	0	0	3	1	1	6	7	46	200000	0	0	0	0	1	0	0	0	0	0	0	0	1	1	6	0	0	0	55.26	66.67	32.14	29.17	5	12	10	29	24	53	19	15	5	22	67
2	99949	43	0	0	1	1	5	0	0	1	1	60	50000	0	0	0	1	1	0	0	0	0	0	0	0	2	1	6	0	0	0	56.58	58.33	25	70.83	11	10	9	22	22	44	28	18	9	31	94
2	99951	27	1	1	0	0	3	6	6	5	7	50	20000	1	0	0	1	1	0	0	0	0	0	0	0	0	0	6	0	0	0	71.05	83.33	53.57	50	12	12	10	32	28	60	21	14	10	24	74
2	99953	43	1	0	0	0	5	0	0	0	0	80	140000	2	0	0	0	1	1	1	0	1	1	2	1	0	0	7	0	0	0	82.89	83.33	60.71	70.83	15	12	9	30	31	61	25	18	12	26	87
2	99955	45	1	1	0	0	4	3	3	7	7	100	20000	0	0	0	1	0	1	1	0	1	0	0	0	4	3	5	0	0	0	51.32	50	25	50	9	6	2	33	27	60	27	20	9	32	96
2	99956	26	1	1	0	0	3	0	0	2	2	112	65000	1	0	0	1	3	0	0	0	0	0	0	0	0	0	5	0	0	0	64.47	83.33	42.86	37.5	10	15	10	31	18	49	20	20	11	21	78
2	99961	34	1	1	0	0	5	0	0	0	0	70	80000	0	0	0	1	1	1	1	0	1	0	0	0	0	0	6	0	0	0	56.58	54.17	46.43	50	5	6	2	29	37	66	26	19	11	27	89
2	99962	28	1	1	0	0	3	6	6	1	1	35	16000	1	0	0	1	1	0	0	0	0	0	0	0	4	3	5	0	0	0	59.21	50	35.71	70.83	7	11	7	28	23	51	23	18	9	23	78
2	99964	28	1	1	0	0	3	13	9	6	7	56	15000	1	0	0	1	1	0	0	0	0	0	0	0	2	1	7	0	0	0	88.16	83.33	67.86	100	12	15	13	27	17	44	15	13	5	18	54
2	99966	33	1	0	0	0	5	0	0	1	1	52	80000	0	0	0	1	1	0	0	0	0	0	0	0	1	1	7	0	0	0	56.58	54.17	35.71	50	11	11	6	28	26	54	25	19	12	29	92
2	99968	28	0	1	0	0	3	0	0	0	0	50	30000	0	0	0	0	1	0	0	0	0	0	0	0	1	1	4	0	0	0	52.63	62.5	50	20.83	10	10	9	27	33	60	23	16	9	23	76
2	99969	37	1	3	0	0	3	10	9	2	2	35	20000	2	0	2	0	0	0	0	0	0	0	0	0	2	1	6	0	0	0	81.58	79.17	53.57	83.33	5	14	13	26	17	43	22	13	9	18	68
2	99974	52	1	0	2	1	3	3	3	2	2	56	50000	2	0	0	1	1	1	1	0	1	0	0	0	3	3	5	0	0	0	55.26	66.67	32.14	41.67	7	10	11	29	28	57	20	16	8	28	78
2	99975	27	1	1	0	0	3	13	9	6	7	50	45000	1	0	0	0	1	0	0	0	0	1	1	1	0	0	7	0	0	0	84.21	70.83	64.29	87.5	13	13	13	38	19	57	22	17	9	22	76
2	99976	40	1	1	0	0	3	3	3	0	0	56	45000	0	0	0	0	2	1	1	0	1	1	1	1	1	1	6	0	0	0	50	62.5	42.86	29.17	9	11	6	50	26	76	28	20	12	27	92
2	99978	27	1	1	0	0	3	1	1	3	3	68	100000	0	0	0	1	1	0	0	0	0	0	0	0	1	1	6	0	0	0	53.95	50	25	66.67	5	6	11	14	25	39	23	18	10	18	75
2	99982	30	1	1	0	0	3	0	0	2	2	60	20000	2	0	0	0	1	0	0	0	0	0	0	0	2	1	4	0	0	0	55.26	70.83	35.71	33.33	9	8	7	38	23	61	22	19	10	23	80
2	99984	30	0	1	0	0	3	0	0	3	3	100	150000	0	0	0	1	1	1	1	1	1	1	4	3	0	0	6	0	2	1	73.68	70.83	42.86	75	11	12	14	27	20	47	25	15	8	27	80
2	99988	29	1	1	0	0	4	9	9	0	0	40	24090	0	0	0	1	1	1	1	0	1	1	1	1	0	0	8	0	0	0	55.26	54.17	39.29	37.5	9	10	4	26	19	45	30	16	10	35	98
			0=Male, 1=Female	0=Married, 1=Single, 2=Widow, 3=Divorced, 4=Others	Number of children	Number of children (category) 0=0, 1=1-2, 2=3-4	0=High school/Vocational certificate, 1=High vocational certificate, 2=Bachelor, 3=Graduate Diploma, 4=Master, 5=Higher graduate Diploma, 6=Doctor, 7=Others	0=Medical Physician, 1=Dentist, 2=Pharmacist, 3=Nurse, 4=Nurse aid, 5=Medical technician, 6=Physiotherapist, 7=Thai traditional physician, 8=Public health medical officer, 9=Psychologist, 10-13=Others	Job (category) 0=Medical Physician, 1=Dentist, 2=Pharmacist, 3=Nurse, 5=Medical technician, 6=Physiotherapist, 9=Others	0=Medical school, 1=Regional hospital, 2=General hospital, 3=Community hospital, 4=Primary care center, 5=Private hospital, 6=Private clinic, 7-14=Others	Workplace (category) 0=Medical school, 1=Regional hospital, 2=General hospital, 3=Community hospital, 7=Others	work hours per week in the last one month	income (baht) per month	Income sufficiency in the last one year 0=Enough and Savings, 1=Just enough, 2=Not enough	0=Thai, 1=Others	0=Buddhism, 1=Christianity, 2=Islam, 3=None, 4=Others	0=Bangkok, 1=Others	0=alone, 1=family, 2=friend,3=others	0=no, 1=yes	number of comorbidities	number of psychiatric comorbidities	number of psychiatric comorbidities (category) 0=0, 1=1, 3=2-3	0=no, 1=yes	number of current regularly taken medications	number of current regularly taken medications (category) 0=0, 1=1-2, 3=3-4	Exercise in the last month (days/week)	Exercise in the last month (days/week) (category) 0=0, 1=1-2, 3=3-5	Sleep in the last month (hours/day)	0=never or rarely use, 1=past regular use, 2=current regular use	Frequency of substance use in the last 12 months (times/month)	Frequency of substance use in the last 12 months (times/month) (category) 0=0, 1=1-2, 2=4-6, 20=20

## Sheet: 2-4 ITT
Group	ID	ST wk0	CBIpersonal wk0	CBIwork wk0	CBIcolleague wk0	CBIsum wk0	HADanx wk0	HADdep wk0	HADsum wk0	PHLMSaw wk0	PHLMSac wk0	PHLMSsum wk0	QOLphysical wk0	QOLpsycho wk0	QOLsocial wk0	QOLenv wk0	QOLfl wk0	QOLsum wk0	ST wk4	CBIpersonal wk4	CBIwork wk4	CBIcolleague wk4	CBIsum wk4	HADanx wk4	HADdep wk4	HADsum wk4	PHLMSaw wk4	PHLMSac wk4	PHLMSsum wk4	QOLphysical wk4	QOLpsycho wk4	QOLsocial wk4	QOLenv wk4	QOLfl wk4	QOLsum wk4	ST wk8	CBIpersonal wk8	CBIwork wk8	CBIcolleague wk8	CBIsum wk8	HADanx wk8	HADdep wk8	HADsum wk8	PHLMSaw wk8	PHLMSac wk8	PHLMSsum wk8	QOLphysical wk8	QOLpsycho wk8	QOLsocial wk8
1	88802	9	66.67	42.86	91.67	75	15	12	27	35	11	46	18	16	10	21	6	71	7	62.5	60.71	91.67	71.05	11	11	22	40	21	61	24	19	8	23	7	81	6	58.33	46.43	75	59.21	12	10	22	37	21	58	25	16	7
1	88804	8	70.83	35.71	41.67	60.53	8	7	15	34	25	59	23	17	7	24	5	76	2	62.5	60.71	62.5	61.84	4	6	10	37	23	60	28	24	11	32	8	103	2	41.67	32.14	37.5	36.84	2	1	3	36	26	62	31	27	14
1	88808	12	100	57.14	54.17	82.89	17	13	30	27	24	51	17	10	9	19	4	59	9	79.17	89.29	70.83	80.26	8	12	20	41	25	66	23	17	13	25	5	83	9	87.5	85.71	79.17	84.21	10	8	18	42	23	65	26	17	13
1	88811	10	66.67	39.29	25	55.26	12	13	25	22	26	48	22	12	10	20	5	69	3	33.33	42.86	29.17	35.53	6	5	11	38	31	69	27	24	11	28	8	98	0	20.83	35.71	25	27.63	4	2	6	39	37	76	29	24	12
1	99901	8	75	50	50	64.47	6	8	14	42	29	71	20	17	8	21	4	70	5	58.33	46.43	29.17	44.74	5	8	13	38	30	68	25	21	12	25	7	90	5	62.5	64.29	45.83	57.89	6	8	14	33	30	63	23	19	9
1	99902	6	58.33	35.71	95.83	69.74	11	11	22	35	25	60	18	18	11	21	6	74	1	20.83	14.29	33.33	22.37	4	4	8	46	36	82	27	24	12	26	6	95	2	41.67	25	16.67	27.63	1	1	2	46	35	81	26	24	11
1	99903	10	75	42.86	20.83	50	9	7	16	31	29	60	27	20	9	25	6	87	3	25	50	25	34.21	8	2	10	36	34	70	25	19	11	24	6	85	2	16.67	28.57	0	15.79	5	1	6	37	27	64	30	25	13
1	99905	7	45.83	25	70.83	50	6	8	14	28	26	54	24	17	8	32	5	86	6	33.33	28.57	45.83	35.53	6	6	12	37	30	67	27	23	11	26	6	93	3	33.33	28.57	66.67	42.11	7	4	11	33	35	68	29	24	11
1	99907	10	75	50	66.67	75	12	11	23	29	25	54	19	19	7	20	5	70	5	50	64.29	45.83	53.95	10	2	12	39	28	67	27	21	12	30	7	97	10	50	50	45.83	48.68	9	11	20	27	26	53	27	21	8
1	99909	9	75	42.86	45.83	65.79	13	12	25	37	21	58	24	15	13	28	6	86	2	33.33	39.29	12.5	28.95	7	1	8	43	35	78	29	24	15	27	8	103	1	20.83	35.71	25	27.63	4	4	8	37	38	75	26	25	10
1	99910	7	54.17	42.86	70.83	63.16	6	5	11	22	25	47	28	14	12	23	8	85	5	33.33	60.71	50	48.68	3	4	7	34	30	64	30	17	14	26	7	94	1	16.67	25	12.5	18.42	1	1	2	32	36	68	32	21	14
1	99915	5	58.33	53.57	75	71.05	8	7	15	34	31	65	23	16	8	29	6	82	2	20.83	32.14	50	34.21	4	1	5	32	26	58	28	24	10	32	8	102	1	16.67	28.57	25	23.68	3	2	5	32	32	64	30	26	10
1	99916	5	50	28.57	54.17	51.32	6	4	10	40	23	63	25	22	12	30	6	95	4	45.83	50	54.17	50	6	7	13	34	24	58	28	21	11	32	7	99	4	41.67	39.29	45.83	42.11	5	1	6	36	22	58	25	21	9
1	99920	7	54.17	39.29	37.5	51.32	7	6	13	31	32	63	19	13	6	24	5	67	4	29.17	42.86	29.17	34.21	5	1	6	34	33	67	27	20	10	27	7	91	1	12.5	25	25	21.05	2	0	2	35	33	68	27	23	11
1	99924	12	75	35.71	37.5	57.89	2	12	14	31	45	76	19	18	8	31	7	83	3	20.83	17.86	12.5	17.11	2	2	4	42	41	83	27	25	10	32	8	102	4	33.33	42.86	29.17	35.53	3	8	11	38	47	85	27	22	9
1	99928	7	75	42.86	45.83	63.16	11	7	18	48	19	67	22	19	10	26	6	83	5	50	46.43	50	48.68	11	6	17	40	22	62	21	18	9	24	6	78	6	50	46.43	50	48.68	10	9	19	37	23	60	25	22	12
1	99929	10	75	50	87.5	78.95	12	15	27	31	20	51	21	18	9	20	4	72	4	45.83	46.43	54.17	48.68	5	3	8	45	34	79	30	24	11	29	7	101	5	37.5	53.57	54.17	48.68	5	4	9	40	27	67	28	25	12
1	99931	9	62.5	46.43	50	61.84	12	8	20	36	20	56	20	18	9	25	6	78	7	50	57.14	45.83	51.32	10	5	15	37	29	66	24	19	11	25	6	85	5	66.67	64.29	50	60.53	12	5	17	37	27	64	26	19	12
1	99932	8	70.83	42.86	41.67	60.53	10	11	21	35	24	59	24	17	10	27	6	84	3	16.67	39.29	8.33	22.37	5	2	7	37	28	65	30	25	13	31	8	107	3	20.83	32.14	0	18.42	7	3	10	36	36	72	31	23	13
1	99933	10	70.83	46.43	58.33	68.42	9	12	21	34	25	59	22	20	14	21	6	83	3	29.17	35.71	4.17	23.68	5	1	6	40	35	75	30	24	13	30	8	105	5	50	46.43	50	48.68	3	2	5	45	22	67	30	24	14
1	99935	5	50	28.57	50	50	7	6	13	26	34	60	23	16	9	22	5	75	3	25	25	29.17	26.32	4	2	6	33	21	54	29	24	10	30	8	101	3	29.17	35.71	45.83	36.84	6	3	9	29	29	58	28	23	12
1	99936	5	41.67	42.86	75	57.89	7	8	15	48	16	64	19	18	9	24	6	76	1	0	14.29	83.33	31.58	4	1	5	41	45	86	32	29	9	26	6	102	5	33.33	53.57	33.33	40.79	4	2	6	32	25	57	27	21	11
1	99938	13	75	60.71	12.5	59.21	10	8	18	30	26	56	27	22	11	26	8	94	4	33.33	42.86	29.17	35.53	8	7	15	31	34	65	28	23	11	28	9	99	7	54.17	50	33.33	46.05	7	6	13	29	33	62	29	20	13
1	99939	6	66.67	28.57	33.33	50	10	5	15	38	28	66	28	21	13	37	8	107	2	25	35.71	33.33	31.58	7	6	13	38	26	64	30	25	13	35	8	111	10	95.83	78.57	50	75	13	10	23	41	28	69	21	15	12
1	99940	10	54.17	46.43	29.17	52.63	7	8	15	25	20	45	24	19	13	32	7	95	3	20.83	42.86	62.5	42.11	3	2	5	44	42	86	29	22	13	33	8	105	3	12.5	32.14	54.17	32.89	3	2	5	39	44	83	30	23	15
1	99941	8	62.5	39.29	87.5	71.05	9	9	18	27	29	56	23	17	9	19	6	74	3	41.67	35.71	54.17	43.42	4	3	7	34	32	66	24	19	10	22	7	82	5	41.67	50	79.17	56.58	4	6	10	33	32	65	28	21	11
1	99942	6	75	39.29	50	64.47	7	9	16	32	24	56	24	18	8	18	5	73	3	33.33	42.86	41.67	39.47	4	0	4	42	40	82	32	27	13	33	8	113	4	16.67	35.71	41.67	31.58	4	1	5	40	21	61	28	24	13
1	99946	13	83.33	60.71	79.17	81.58	15	7	22	32	30	62	24	18	12	23	6	83	7	33.33	53.57	29.17	39.47	10	1	11	43	36	79	28	21	13	30	7	99	10	62.5	75	62.5	67.11	11	7	18	39	22	61	27	20	10
1	99948	10	75	46.43	50	61.84	12	9	21	29	30	59	22	15	8	13	4	62	2	29.17	10.71	4.17	14.47	3	0	3	34	34	68	32	23	12	23	6	96	3	37.5	21.43	12.5	23.68	2	0	2	40	42	82	32	27	13
1	99950	11	66.67	39.29	66.67	64.47	7	5	12	32	25	57	27	19	11	24	7	88	3	41.67	39.29	45.83	42.11	6	4	10	34	36	70	33	22	12	31	8	106	5	50	50	50	50	2	5	7	30	36	66	32	23	13
1	99952	12	66.67	28.57	50	60.53	10	9	19	29	31	60	21	19	8	20	5	73	4	33.33	39.29	16.67	30.26	6	1	7	38	38	76	27	21	11	25	6	90	4	37.5	39.29	25	34.21	5	1	6	34	33	67	25	21	10
1	99954	6	70.83	35.71	33.33	55.26	12	9	21	29	33	62	22	19	11	26	6	84	3	33.33	32.14	20.83	28.95	5	2	7	35	34	69	27	21	12	28	8	96	3	41.67	35.71	20.83	32.89	6	2	8	29	39	68	26	23	12
1	99957	9	54.17	32.14	62.5	53.95	10	10	20	36	13	49	22	19	13	24	6	84	5	75	57.14	41.67	57.89	11	7	18	42	23	65	22	22	12	29	6	91	1	50	71.43	79.17	67.11	11	10	21	44	19	63	26	23	14
1	99959	12	66.67	50	50	60.53	12	6	18	37	22	59	21	20	9	30	6	86	5	45.83	46.43	50	47.37	8	4	12	39	24	63	24	20	9	28	7	88	4	50	50	50	50	7	3	10	40	18	58	21	23	9
1	99960	11	70.83	53.57	62.5	73.68	8	10	18	24	31	55	22	16	9	28	6	81	6	45.83	53.57	45.83	48.68	4	7	11	33	35	68	28	19	11	26	7	91	4	45.83	46.43	33.33	42.11	5	7	12	33	38	71	25	23	10
1	99963	5	45.83	35.71	54.17	50	5	1	6	45	25	70	34	26	13	39	10	122	2	16.67	25	50	30.26	3	0	3	45	34	79	31	26	15	33	8	113	2	20.83	21.43	37.5	26.32	3	0	3	46	30	76	31	26	12
1	99965	11	75	64.29	33.33	65.79	10	5	15	32	17	49	23	20	11	19	4	77	3	29.17	39.29	0	23.68	5	1	6	39	27	66	27	23	13	25	8	96	6	45.83	46.43	54.17	48.68	6	7	13	40	26	66	24	21	10
1	99970	10	58.33	39.29	75	63.16	6	5	11	42	11	53	27	19	10	26	5	87	4	50	32.14	29.17	36.84	3	3	6	46	29	75	31	24	12	35	8	110	5	37.5	42.86	8.33	30.26	10	10	20	32	24	56	21	17	7
1	99977	7	54.17	35.71	45.83	53.95	7	7	14	31	31	62	27	19	9	29	7	91	3	33.33	28.57	16.67	26.32	4	1	5	28	31	59	28	25	12	32	8	105	4	45.83	39.29	25	36.84	6	10	16	35	28	63	25	19	10
1	99979	8	66.67	28.57	58.33	61.84	9	5	14	39	23	62	23	21	12	27	6	89	4	29.17	32.14	41.67	34.21	5	1	6	40	22	62	27	20	12	30	7	96	2	16.67	21.43	29.17	22.37	3	2	5	40	31	71	28	23	12
1	99980	8	41.67	32.14	62.5	52.63	10	14	24	34	22	56	24	14	10	26	4	78	4	41.67	46.43	50	46.05	10	7	17	42	36	78	25	19	12	27	6	89	9	54.17	60.71	37.5	51.32	14	12	26	36	19	55	24	15	10
1	99981	10	79.17	42.86	29.17	56.58	5	11	16	28	36	64	25	16	9	25	6	81	6	16.67	32.14	33.33	27.63	3	6	9	33	38	71	26	18	11	30	6	91	2	20.83	17.86	25	21.05	1	0	1	39	40	79	32	24	14
1	99983	11	62.5	42.86	25	52.63	8	10	18	23	33	56	21	19	11	26	7	84	5	20.83	46.43	0	23.68	5	9	14	38	34	72	25	19	12	27	7	90	3	16.67	42.86	0	21.05	5	9	14	39	38	77	27	21	13
1	99986	15	87.5	35.71	25	59.21	13	18	31	27	21	48	20	19	8	26	5	78	4	50	50	33.33	44.74	7	10	17	31	29	60	24	19	8	27	6	84	3	12.5	17.86	25	18.42	7	4	11	38	24	62	30	23	13
1	99989	8	83.33	57.14	87.5	84.21	10	11	21	36	21	57	23	20	8	23	6	80	6	50	42.86	25	39.47	3	1	4	41	28	69	31	25	11	28	7	102	4	45.83	35.71	29.17	36.84	5	4	9	39	30	69	29	25	13
2	88801	9	62.5	39.29	54.17	60.53	12	9	21	38	21	59	22	17	8	23	6	76	10	62.5	50	62.5	57.89	13	10	23	38	23	61	24	15	8	23	3	73	9	62.5	71.43	66.67	67.11	13	10	23	35	23	58	22	13	9
2	88803	7	83.33	42.86	87.5	82.89	15	10	25	39	13	52	21	17	13	27	7	85	10	79.17	64.29	83.33	75	10	8	18	33	26	59	19	22	12	34	4	91	6	70.83	67.86	70.83	69.74	8	8	16	37	19	56	21	19	15
2	88805	9	75	50	75	72.37	12	9	21	30	30	60	19	15	9	23	6	72	7	58.33	71.43	58.33	63.16	12	13	25	30	30	60	22	18	9	24	5	78	5	50	50	58.33	52.63	9	8	17	30	30	60	21	18	9
2	88806	8	70.83	39.29	50	61.84	6	4	10	35	24	59	25	19	14	26	7	91	6	66.67	60.71	62.5	63.16	5	3	8	39	25	64	27	22	12	24	6	91	6	58.33	60.71	33.33	51.32	4	2	6	38	25	63	29	23	11
2	88809	9	50	46.43	95.83	76.32	6	4	10	30	32	62	30	18	10	37	9	104	4	50	46.43	58.33	51.32	5	5	10	33	35	68	31	21	10	33	8	103	5	25	67.86	75	56.58	3	4	7	32	32	64	28	22	9
2	88812	8	62.5	60.71	41.67	59.21	7	8	15	27	28	55	21	19	12	29	5	86	6	41.67	60.71	41.67	48.68	7	10	17	22	32	54	25	15	11	27	6	84	7	45.83	71.43	37.5	52.63	8	12	20	29	27	56	25	15	13
2	99906	9	75	46.43	75	73.68	12	11	23	39	20	59	22	16	11	25	6	80	9	75	71.43	54.17	67.11	13	12	25	43	41	84	20	17	9	21	4	71	5	70.83	53.57	25	50	7	4	11	43	17	60	23	21	12
2	99908	9	50	17.86	70.83	52.63	10	6	16	31	31	62	26	19	12	29	6	92	3	37.5	42.86	50	43.42	5	7	12	34	28	62	31	26	14	34	9	114	5	37.5	39.29	54.17	43.42	5	3	8	31	29	60	22	23	13
2	99911	14	66.67	28.57	29.17	51.32	9	9	18	27	34	61	25	23	11	28	7	94	3	37.5	39.29	54.17	43.42	5	5	10	40	29	69	30	28	11	33	8	110	11	70.83	46.43	50	55.26	11	8	19	38	26	64	27	22	12
2	99912	8	58.33	42.86	12.5	52.63	5	5	10	29	31	60	28	25	13	31	7	104	7	75	64.29	50	63.16	5	6	11	33	32	65	24	22	11	26	7	90	5	41.67	50	33.33	42.11	5	5	10	30	31	61	23	23	10
2	99913	8	50	35.71	50	50	7	4	11	31	31	62	27	20	11	30	8	96	5	50	46.43	54.17	50	6	8	14	35	26	61	28	22	10	31	7	98	7	54.17	53.57	54.17	53.95	8	6	14	34	26	60	27	21	10
2	99914	11	62.5	35.71	75	68.42	14	12	26	25	21	46	23	12	9	25	7	76	8	75	71.43	75	73.68	11	8	19	28	30	58	24	16	8	25	6	79	5	62.5	50	75	61.84	11	10	21	28	26	54	23	16	9
2	99918	8	75	32.14	58.33	69.74	9	9	18	30	31	61	24	19	12	26	7	88	5	54.17	46.43	54.17	51.32	10	9	19	33	29	62	22	20	10	26	6	84	6	58.33	46.43	45.83	50	11	9	20	26	32	58	23	19	10
2	99919	13	83.33	53.57	100	85.53	14	14	28	19	36	55	18	15	5	19	3	60	10	75	75	62.5	71.05	12	13	25	30	26	56	21	16	6	20	7	70	1	20.83	7.14	0	9.21	1	0	1	50	50	100	32	26	11
2	99921	7	50	28.57	83.33	60.53	10	8	18	25	26	51	27	21	11	30	8	97	6	29.17	39.29	37.5	35.53	2	5	7	33	30	63	30	23	10	32	8	103	9	58.33	67.86	70.83	65.79	13	4	17	35	18	53	27	19	13
2	99922	8	79.17	42.86	70.83	72.37	13	9	22	40	21	61	23	18	11	28	6	86	10	70.83	64.29	58.33	64.47	15	9	24	38	29	67	23	19	11	24	6	83	6	75	71.43	54.17	67.11	13	13	26	38	26	64	20	17	10
2	99923	9	79.17	39.29	20.83	53.95	9	3	12	35	30	65	27	20	11	28	5	91	9	62.5	53.57	29.17	48.68	9	2	11	34	31	65	25	19	12	30	6	92	5	41.67	42.86	50	44.74	4	4	8	37	27	64	27	22	9
2	99925	7	66.67	46.43	54.17	64.47	8	8	16	29	35	64	21	22	10	22	5	80	7	66.67	67.86	45.83	60.53	5	10	15	30	33	63	23	19	11	24	5	82	9	54.17	67.86	50	57.89	8	8	16	30	29	59	24	20	10
2	99926	10	79.17	39.29	66.67	71.05	12	12	24	34	20	54	24	18	4	17	3	66	4	41.67	32.14	54.17	42.11	5	3	8	38	35	73	29	22	9	29	7	96	5	45.83	42.86	50	46.05	6	6	12	41	29	70	28	22	9
2	99927	8	66.67	39.29	50	60.53	7	7	14	39	23	62	24	21	10	29	6	90	8	58.33	67.86	66.67	64.47	10	8	18	39	24	63	23	18	10	28	6	85	9	62.5	57.14	62.5	60.53	8	7	15	39	23	62	25	20	10
2	99930	6	45.83	21.43	50	51.32	5	4	9	34	41	75	30	20	13	32	8	103	5	41.67	42.86	41.67	42.11	5	2	7	29	40	69	29	24	11	27	7	98	5	50	50	50	50	8	5	13	27	32	59	25	21	12
2	99934	7	66.67	50	58.33	64.47	9	6	15	37	31	68	22	14	9	26	3	74	5	58.33	71.43	70.83	67.11	8	4	12	30	34	64	24	15	8	29	5	81	8	62.5	71.43	70.83	68.42	10	6	16	35	31	66	25	12	8
2	99937	10	83.33	60.71	62.5	81.58	10	10	20	39	28	67	23	18	10	22	6	79	7	58.33	57.14	45.83	53.95	7	8	15	43	26	69	26	19	11	22	6	84	7	58.33	64.29	58.33	60.53	9	10	19	37	24	61	29	19	9
2	99943	11	95.83	57.14	70.83	89.47	10	12	22	41	22	63	21	16	10	17	5	69	8	83.33	64.29	54.17	67.11	11	13	24	43	34	77	24	14	12	19	4	73	1	25	32.14	50	35.53	3	0	3	37	26	63	30	27	9
2	99944	7	66.67	46.43	50	60.53	10	7	17	40	19	59	22	19	10	25	6	82	10	70.83	71.43	70.83	71.05	9	8	17	38	21	59	23	21	11	23	6	84	9	66.67	67.86	50	61.84	8	8	16	37	22	59	22	19	11
2	99945	7	66.67	39.29	70.83	65.79	12	6	18	31	30	61	26	17	7	25	6	81	4	50	46.43	75	56.58	9	3	12	33	29	62	27	19	9	27	6	88	8	70.83	75	66.67	71.05	12	8	20	37	22	59	25	18	8
2	99947	5	66.67	32.14	29.17	55.26	12	10	22	29	24	53	19	15	5	22	6	67	4	62.5	82.14	16.67	55.26	9	11	20	34	30	64	21	17	6	25	7	76	7	33.33	25	29.17	28.95	2	3	5	38	43	81	31	20	11
2	99949	11	58.33	25	70.83	56.58	10	9	19	22	22	44	28	18	9	31	8	94	7	45.83	46.43	62.5	51.32	8	7	15	29	26	55	28	17	10	30	7	92	1	20.83	17.86	16.67	18.42	3	1	4	29	32	61	30	25	12
2	99951	12	83.33	53.57	50	71.05	12	10	22	32	28	60	21	14	10	24	5	74	10	79.17	75	50	68.42	13	10	23	30	28	58	17	13	8	21	5	64	10	79.17	71.43	45.83	65.79	11	12	23	32	31	63	21	15	8
2	99953	15	83.33	60.71	70.83	82.89	12	9	21	30	31	61	25	18	12	26	6	87	5	45.83	46.43	33.33	42.11	7	5	12	39	33	72	27	24	11	30	8	100	5	50	46.43	45.83	47.37	7	9	16	30	31	61	26	22	11
2	99955	9	50	25	50	51.32	6	2	8	33	27	60	27	20	9	32	8	96	5	29.17	50	50	43.42	5	2	7	37	42	79	27	24	9	33	8	101	10	75	75	75	75	14	12	26	41	19	60	18	12	9
2	99956	10	83.33	42.86	37.5	64.47	15	10	25	31	18	49	20	20	11	21	6	78	8	70.83	71.43	0	48.68	13	11	24	29	28	57	21	19	11	23	4	78	11	62.5	67.86	25	52.63	13	10	23	29	23	52	23	19	11
2	99961	5	54.17	46.43	50	56.58	6	2	8	29	37	66	26	19	11	27	6	89	9	70.83	57.14	41.67	56.58	7	6	13	29	35	64	21	19	11	32	6	89	5	62.5	60.71	50	57.89	5	7	12	28	36	64	24	21	11
2	99962	7	50	35.71	70.83	59.21	11	7	18	28	23	51	23	18	9	23	5	78	5	50	53.57	75	59.21	9	11	20	30	24	54	21	18	9	24	6	78	9	58.33	57.14	75	63.16	9	8	17	35	24	59	20	18	8
2	99964	12	83.33	67.86	100	88.16	15	13	28	27	17	44	15	13	5	18	3	54	8	87.5	71.43	29.17	63.16	15	14	29	33	29	62	20	13	6	20	6	65	10	75	75	50	67.11	12	11	23	34	20	54	23	12	7
2	99966	11	54.17	35.71	50	56.58	11	6	17	28	26	54	25	19	12	29	7	92	7	75	53.57	54.17	60.53	11	8	19	34	29	63	24	20	12	27	6	89	4	70.83	50	50	56.58	10	9	19	31	28	59	23	18	9
2	99968	10	62.5	50	20.83	52.63	10	9	19	27	33	60	23	16	9	23	5	76	6	37.5	53.57	0	31.58	9	4	13	27	31	58	26	16	10	25	6	83	6	41.67	50	0	31.58	8	4	12	30	32	62	23	17	10
2	99969	5	79.17	53.57	83.33	81.58	14	13	27	26	17	43	22	13	9	18	6	68	10	70.83	75	75	73.68	10	8	18	29	39	68	23	12	7	21	5	68	9	83.33	60.71	58.33	67.11	10	10	20	30	20	50	25	13	7
2	99974	7	66.67	32.14	41.67	55.26	10	11	21	29	28	57	20	16	8	28	6	78	4	45.83	42.86	45.83	44.74	8	9	17	35	31	66	27	18	7	23	6	81	5	50	64.29	45.83	53.95	11	9	20	36	30	66	25	18	8
2	99975	13	70.83	64.29	87.5	84.21	13	13	26	38	19	57	22	17	9	22	6	76	12	66.67	92.86	95.83	85.53	12	8	20	36	23	59	21	14	9	19	6	69	14	54.17	71.43	75	67.11	14	11	25	34	22	56	19	16	9
2	99976	9	62.5	42.86	29.17	50	11	6	17	50	26	76	28	20	12	27	5	92	6	58.33	57.14	25	47.37	13	4	17	45	30	75	25	19	10	23	4	81	4	50	50	16.67	39.47	10	7	17	47	22	69	24	18	10
2	99978	5	50	25	66.67	53.95	6	11	17	14	25	39	23	18	10	18	6	75	3	29.17	10.71	20.83	19.74	2	2	4	34	35	69	30	24	14	30	8	106	4	33.33	17.86	0	17.11	1	1	2	31	44	75	31	25	14
2	99982	9	70.83	35.71	33.33	55.26	8	7	15	38	23	61	22	19	10	23	6	80	8	58.33	53.57	54.17	55.26	9	7	16	37	25	62	25	20	11	24	7	87	12	70.83	75	75	73.68	11	13	24	27	31	58	21	16	5
2	99984	11	70.83	42.86	75	73.68	12	14	26	27	20	47	25	15	8	27	5	80	12	75	67.86	79.17	73.68	13	15	28	28	33	61	18	13	5	25	4	65	13	75	78.57	75	76.32	14	14	28	26	26	52	19	14	5
2	99988	9	54.17	39.29	37.5	55.26	10	4	14	26	19	45	30	16	10	35	7	98	7	70.83	92.86	8.33	59.21	12	15	27	16	50	66	29	16	12	25	7	89	5	45.83	53.57	0	34.21	6	8	14	24	24	48	28	15	12
[truncated: 37 more columns]

## Sheet: 2-4 PP
Group	ID	ST wk0	CBIpersonal wk0	CBIwork wk0	CBIcolleague wk0	CBIsum wk0	HADanx wk0	HADdep wk0	HADsum wk0	PHLMSaw wk0	PHLMSac wk0	PHLMSsum wk0	QOLphysical wk0	QOLpsycho wk0	QOLsocial wk0	QOLenv wk0	QOL 1+26 wk0	QOLsum wk0	ST wk4	CBIpersonal wk4	CBIwork wk4	CBIcolleague wk4	CBIsum wk4	HADanx wk4	HADdep wk4	HADsum wk4	PHLMSaw wk4	PHLMSac wk4	PHLMSsum wk4	QOLphysical wk4	QOLpsycho wk4	QOLsocial wk4	QOLenv wk4	QOL 1+26 wk4	QOLsum wk4	ST wk8	CBIpersonal wk8	CBIwork wk8	CBIcolleague wk8	CBIsum wk8	HADanx wk8	HADdep wk8	HADsum wk8	PHLMSaw wk8	PHLMSac wk8	PHLMSsum wk8	QOLphysical wk8	QOLpsycho wk8	QOLsocial wk8
1	88802	9	66.67	42.86	91.67	75	15	12	27	35	11	46	18	16	10	21	6	71	7	62.5	60.71	91.67	71.05	11	11	22	40	21	61	24	19	8	23	7	81	6	58.33	46.43	75	59.21	12	10	22	37	21	58	25	16	7
1	88804	8	70.83	35.71	41.67	60.53	8	7	15	34	25	59	23	17	7	24	5	76	2	62.5	60.71	62.5	61.84	4	6	10	37	23	60	28	24	11	32	8	103	2	41.67	32.14	37.5	36.84	2	1	3	36	26	62	31	27	14
1	88808	12	100	57.14	54.17	82.89	17	13	30	27	24	51	17	10	9	19	4	59	9	79.17	89.29	70.83	80.26	8	12	20	41	25	66	23	17	13	25	5	83	9	87.5	85.71	79.17	84.21	10	8	18	42	23	65	26	17	13
1	88811	10	66.67	39.29	25	55.26	12	13	25	22	26	48	22	12	10	20	5	69	3	33.33	42.86	29.17	35.53	6	5	11	38	31	69	27	24	11	28	8	98	0	20.83	35.71	25	27.63	4	2	6	39	37	76	29	24	12
1	99901	8	75	50	50	64.47	6	8	14	42	29	71	20	17	8	21	4	70	5	58.33	46.43	29.17	44.74	5	8	13	38	30	68	25	21	12	25	7	90	5	62.5	64.29	45.83	57.89	6	8	14	33	30	63	23	19	9
1	99902	6	58.33	35.71	95.83	69.74	11	11	22	35	25	60	18	18	11	21	6	74	1	20.83	14.29	33.33	22.37	4	4	8	46	36	82	27	24	12	26	6	95	2	41.67	25	16.67	27.63	1	1	2	46	35	81	26	24	11
1	99903	10	75	42.86	20.83	50	9	7	16	31	29	60	27	20	9	25	6	87	3	25	50	25	34.21	8	2	10	36	34	70	25	19	11	24	6	85	2	16.67	28.57	0	15.79	5	1	6	37	27	64	30	25	13
1	99905	7	45.83	25	70.83	50	6	8	14	28	26	54	24	17	8	32	5	86	6	33.33	28.57	45.83	35.53	6	6	12	37	30	67	27	23	11	26	6	93	999	999	999	999	999	999	999	999	999	999	999	999	999	999
1	99907	10	75	50	66.67	75	12	11	23	29	25	54	19	19	7	20	5	70	5	50	64.29	45.83	53.95	10	2	12	39	28	67	27	21	12	30	7	97	10	50	50	45.83	48.68	9	11	20	27	26	53	27	21	8
1	99909	9	75	42.86	45.83	65.79	13	12	25	37	21	58	24	15	13	28	6	86	2	33.33	39.29	12.5	28.95	7	1	8	43	35	78	29	24	15	27	8	103	1	20.83	35.71	25	27.63	4	4	8	37	38	75	26	25	10
1	99910	7	54.17	42.86	70.83	63.16	6	5	11	22	25	47	28	14	12	23	8	85	5	33.33	60.71	50	48.68	3	4	7	34	30	64	30	17	14	26	7	94	1	16.67	25	12.5	18.42	1	1	2	32	36	68	32	21	14
1	99915	5	58.33	53.57	75	71.05	8	7	15	34	31	65	23	16	8	29	6	82	2	20.83	32.14	50	34.21	4	1	5	32	26	58	28	24	10	32	8	102	1	16.67	28.57	25	23.68	3	2	5	32	32	64	30	26	10
1	99916	5	50	28.57	54.17	51.32	6	4	10	40	23	63	25	22	12	30	6	95	4	45.83	50	54.17	50	6	7	13	34	24	58	28	21	11	32	7	99	4	41.67	39.29	45.83	42.11	5	1	6	36	22	58	25	21	9
1	99920	7	54.17	39.29	37.5	51.32	7	6	13	31	32	63	19	13	6	24	5	67	4	29.17	42.86	29.17	34.21	5	1	6	34	33	67	27	20	10	27	7	91	1	12.5	25	25	21.05	2	0	2	35	33	68	27	23	11
1	99924	12	75	35.71	37.5	57.89	2	12	14	31	45	76	19	18	8	31	7	83	3	20.83	17.86	12.5	17.11	2	2	4	42	41	83	27	25	10	32	8	102	4	33.33	42.86	29.17	35.53	3	8	11	38	47	85	27	22	9
1	99928	7	75	42.86	45.83	63.16	11	7	18	48	19	67	22	19	10	26	6	83	5	50	46.43	50	48.68	11	6	17	40	22	62	21	18	9	24	6	78	6	50	46.43	50	48.68	10	9	19	37	23	60	25	22	12
1	99929	10	75	50	87.5	78.95	12	15	27	31	20	51	21	18	9	20	4	72	4	45.83	46.43	54.17	48.68	5	3	8	45	34	79	30	24	11	29	7	101	5	37.5	53.57	54.17	48.68	5	4	9	40	27	67	28	25	12
1	99931	9	62.5	46.43	50	61.84	12	8	20	36	20	56	20	18	9	25	6	78	7	50	57.14	45.83	51.32	10	5	15	37	29	66	24	19	11	25	6	85	5	66.67	64.29	50	60.53	12	5	17	37	27	64	26	19	12
1	99932	8	70.83	42.86	41.67	60.53	10	11	21	35	24	59	24	17	10	27	6	84	3	16.67	39.29	8.33	22.37	5	2	7	37	28	65	30	25	13	31	8	107	3	20.83	32.14	0	18.42	7	3	10	36	36	72	31	23	13
1	99933	10	70.83	46.43	58.33	68.42	9	12	21	34	25	59	22	20	14	21	6	83	3	29.17	35.71	4.17	23.68	5	1	6	40	35	75	30	24	13	30	8	105	5	50	46.43	50	48.68	3	2	5	45	22	67	30	24	14
1	99935	5	50	28.57	50	50	7	6	13	26	34	60	23	16	9	22	5	75	3	25	25	29.17	26.32	4	2	6	33	21	54	29	24	10	30	8	101	3	29.17	35.71	45.83	36.84	6	3	9	29	29	58	28	23	12
1	99936	5	41.67	42.86	75	57.89	7	8	15	48	16	64	19	18	9	24	6	76	1	0	14.29	83.33	31.58	4	1	5	41	45	86	32	29	9	26	6	102	5	33.33	53.57	33.33	40.79	4	2	6	32	25	57	27	21	11
1	99938	13	75	60.71	12.5	59.21	10	8	18	30	26	56	27	22	11	26	8	94	4	33.33	42.86	29.17	35.53	8	7	15	31	34	65	28	23	11	28	9	99	7	54.17	50	33.33	46.05	7	6	13	29	33	62	29	20	13
1	99939	6	66.67	28.57	33.33	50	10	5	15	38	28	66	28	21	13	37	8	107	2	25	35.71	33.33	31.58	7	6	13	38	26	64	30	25	13	35	8	111	10	95.83	78.57	50	75	13	10	23	41	28	69	21	15	12
1	99940	10	54.17	46.43	29.17	52.63	7	8	15	25	20	45	24	19	13	32	7	95	3	20.83	42.86	62.5	42.11	3	2	5	44	42	86	29	22	13	33	8	105	3	12.5	32.14	54.17	32.89	3	2	5	39	44	83	30	23	15
1	99941	8	62.5	39.29	87.5	71.05	9	9	18	27	29	56	23	17	9	19	6	74	3	41.67	35.71	54.17	43.42	4	3	7	34	32	66	24	19	10	22	7	82	5	41.67	50	79.17	56.58	4	6	10	33	32	65	28	21	11
1	99942	6	75	39.29	50	64.47	7	9	16	32	24	56	24	18	8	18	5	73	3	33.33	42.86	41.67	39.47	4	0	4	42	40	82	32	27	13	33	8	113	4	16.67	35.71	41.67	31.58	4	1	5	40	21	61	28	24	13
1	99946	13	83.33	60.71	79.17	81.58	15	7	22	32	30	62	24	18	12	23	6	83	7	33.33	53.57	29.17	39.47	10	1	11	43	36	79	28	21	13	30	7	99	10	62.5	75	62.5	67.11	11	7	18	39	22	61	27	20	10
1	99948	10	75	46.43	50	61.84	12	9	21	29	30	59	22	15	8	13	4	62	2	29.17	10.71	4.17	14.47	3	0	3	34	34	68	32	23	12	23	6	96	3	37.5	21.43	12.5	23.68	2	0	2	40	42	82	32	27	13
1	99950	11	66.67	39.29	66.67	64.47	7	5	12	32	25	57	27	19	11	24	7	88	3	41.67	39.29	45.83	42.11	6	4	10	34	36	70	33	22	12	31	8	106	5	50	50	50	50	2	5	7	30	36	66	32	23	13
1	99952	12	66.67	28.57	50	60.53	10	9	19	29	31	60	21	19	8	20	5	73	4	33.33	39.29	16.67	30.26	6	1	7	38	38	76	27	21	11	25	6	90	4	37.5	39.29	25	34.21	5	1	6	34	33	67	25	21	10
1	99954	6	70.83	35.71	33.33	55.26	12	9	21	29	33	62	22	19	11	26	6	84	3	33.33	32.14	20.83	28.95	5	2	7	35	34	69	27	21	12	28	8	96	3	41.67	35.71	20.83	32.89	6	2	8	29	39	68	26	23	12
1	99957	9	54.17	32.14	62.5	53.95	10	10	20	36	13	49	22	19	13	24	6	84	5	75	57.14	41.67	57.89	11	7	18	42	23	65	22	22	12	29	6	91	1	50	71.43	79.17	67.11	11	10	21	44	19	63	26	23	14
1	99959	12	66.67	50	50	60.53	12	6	18	37	22	59	21	20	9	30	6	86	5	45.83	46.43	50	47.37	8	4	12	39	24	63	24	20	9	28	7	88	4	50	50	50	50	7	3	10	40	18	58	21	23	9
1	99960	11	70.83	53.57	62.5	73.68	8	10	18	24	31	55	22	16	9	28	6	81	6	45.83	53.57	45.83	48.68	4	7	11	33	35	68	28	19	11	26	7	91	4	45.83	46.43	33.33	42.11	5	7	12	33	38	71	25	23	10
1	99963	5	45.83	35.71	54.17	50	5	1	6	45	25	70	34	26	13	39	10	122	2	16.67	25	50	30.26	3	0	3	45	34	79	31	26	15	33	8	113	2	20.83	21.43	37.5	26.32	3	0	3	46	30	76	31	26	12
1	99965	11	75	64.29	33.33	65.79	10	5	15	32	17	49	23	20	11	19	4	77	3	29.17	39.29	0	23.68	5	1	6	39	27	66	27	23	13	25	8	96	6	45.83	46.43	54.17	48.68	6	7	13	40	26	66	24	21	10
1	99970	10	58.33	39.29	75	63.16	6	5	11	42	11	53	27	19	10	26	5	87	4	50	32.14	29.17	36.84	3	3	6	46	29	75	31	24	12	35	8	110	5	37.5	42.86	8.33	30.26	10	10	20	32	24	56	21	17	7
1	99977	7	54.17	35.71	45.83	53.95	7	7	14	31	31	62	27	19	9	29	7	91	3	33.33	28.57	16.67	26.32	4	1	5	28	31	59	28	25	12	32	8	105	4	45.83	39.29	25	36.84	6	10	16	35	28	63	25	19	10
1	99979	8	66.67	28.57	58.33	61.84	9	5	14	39	23	62	23	21	12	27	6	89	4	29.17	32.14	41.67	34.21	5	1	6	40	22	62	27	20	12	30	7	96	2	16.67	21.43	29.17	22.37	3	2	5	40	31	71	28	23	12
1	99980	8	41.67	32.14	62.5	52.63	10	14	24	34	22	56	24	14	10	26	4	78	4	41.67	46.43	50	46.05	10	7	17	42	36	78	25	19	12	27	6	89	9	54.17	60.71	37.5	51.32	14	12	26	36	19	55	24	15	10
1	99981	10	79.17	42.86	29.17	56.58	5	11	16	28	36	64	25	16	9	25	6	81	6	16.67	32.14	33.33	27.63	3	6	9	33	38	71	26	18	11	30	6	91	2	20.83	17.86	25	21.05	1	0	1	39	40	79	32	24	14
1	99983	11	62.5	42.86	25	52.63	8	10	18	23	33	56	21	19	11	26	7	84	5	20.83	46.43	0	23.68	5	9	14	38	34	72	25	19	12	27	7	90	3	16.67	42.86	0	21.05	5	9	14	39	38	77	27	21	13
1	99986	15	87.5	35.71	25	59.21	13	18	31	27	21	48	20	19	8	26	5	78	4	50	50	33.33	44.74	7	10	17	31	29	60	24	19	8	27	6	84	3	12.5	17.86	25	18.42	7	4	11	38	24	62	30	23	13
1	99989	8	83.33	57.14	87.5	84.21	10	11	21	36	21	57	23	20	8	23	6	80	6	50	42.86	25	39.47	3	1	4	41	28	69	31	25	11	28	7	102	4	45.83	35.71	29.17	36.84	5	4	9	39	30	69	29	25	13
2	88801	9	62.5	39.29	54.17	60.53	12	9	21	38	21	59	22	17	8	23	6	76	10	62.5	50	62.5	57.89	13	10	23	38	23	61	24	15	8	23	3	73	9	62.5	71.43	66.67	67.11	13	10	23	35	23	58	22	13	9
2	88803	7	83.33	42.86	87.5	82.89	15	10	25	39	13	52	21	17	13	27	7	85	10	79.17	64.29	83.33	75	10	8	18	33	26	59	19	22	12	34	4	91	6	70.83	67.86	70.83	69.74	8	8	16	37	19	56	21	19	15
2	88805	9	75	50	75	72.37	12	9	21	30	30	60	19	15	9	23	6	72	7	58.33	71.43	58.33	63.16	12	13	25	30	30	60	22	18	9	24	5	78	5	50	50	58.33	52.63	9	8	17	30	30	60	21	18	9
2	88806	8	70.83	39.29	50	61.84	6	4	10	35	24	59	25	19	14	26	7	91	6	66.67	60.71	62.5	63.16	5	3	8	39	25	64	27	22	12	24	6	91	6	58.33	60.71	33.33	51.32	4	2	6	38	25	63	29	23	11
2	88809	9	50	46.43	95.83	76.32	6	4	10	30	32	62	30	18	10	37	9	104	4	50	46.43	58.33	51.32	5	5	10	33	35	68	31	21	10	33	8	103	5	25	67.86	75	56.58	3	4	7	32	32	64	28	22	9
2	88812	8	62.5	60.71	41.67	59.21	7	8	15	27	28	55	21	19	12	29	5	86	6	41.67	60.71	41.67	48.68	7	10	17	22	32	54	25	15	11	27	6	84	7	45.83	71.43	37.5	52.63	8	12	20	29	27	56	25	15	13
2	99906	9	75	46.43	75	73.68	12	11	23	39	20	59	22	16	11	25	6	80	9	75	71.43	54.17	67.11	13	12	25	43	41	84	20	17	9	21	4	71	5	70.83	53.57	25	50	7	4	11	43	17	60	23	21	12
2	99908	9	50	17.86	70.83	52.63	10	6	16	31	31	62	26	19	12	29	6	92	3	37.5	42.86	50	43.42	5	7	12	34	28	62	31	26	14	34	9	114	5	37.5	39.29	54.17	43.42	5	3	8	31	29	60	22	23	13
2	99911	14	66.67	28.57	29.17	51.32	9	9	18	27	34	61	25	23	11	28	7	94	3	37.5	39.29	54.17	43.42	5	5	10	40	29	69	30	28	11	33	8	110	11	70.83	46.43	50	55.26	11	8	19	38	26	64	27	22	12
2	99912	8	58.33	42.86	12.5	52.63	5	5	10	29	31	60	28	25	13	31	7	104	7	75	64.29	50	63.16	5	6	11	33	32	65	24	22	11	26	7	90	5	41.67	50	33.33	42.11	5	5	10	30	31	61	23	23	10
2	99913	8	50	35.71	50	50	7	4	11	31	31	62	27	20	11	30	8	96	5	50	46.43	54.17	50	6	8	14	35	26	61	28	22	10	31	7	98	7	54.17	53.57	54.17	53.95	8	6	14	34	26	60	27	21	10
2	99914	11	62.5	35.71	75	68.42	14	12	26	25	21	46	23	12	9	25	7	76	8	75	71.43	75	73.68	11	8	19	28	30	58	24	16	8	25	6	79	5	62.5	50	75	61.84	11	10	21	28	26	54	23	16	9
2	99918	8	75	32.14	58.33	69.74	9	9	18	30	31	61	24	19	12	26	7	88	5	54.17	46.43	54.17	51.32	10	9	19	33	29	62	22	20	10	26	6	84	6	58.33	46.43	45.83	50	11	9	20	26	32	58	23	19	10
2	99919	13	83.33	53.57	100	85.53	14	14	28	19	36	55	18	15	5	19	3	60	10	75	75	62.5	71.05	12	13	25	30	26	56	21	16	6	20	7	70	1	20.83	7.14	0	9.21	1	0	1	50	50	100	32	26	11
2	99921	7	50	28.57	83.33	60.53	10	8	18	25	26	51	27	21	11	30	8	97	6	29.17	39.29	37.5	35.53	2	5	7	33	30	63	30	23	10	32	8	103	9	58.33	67.86	70.83	65.79	13	4	17	35	18	53	27	19	13
2	99922	8	79.17	42.86	70.83	72.37	13	9	22	40	21	61	23	18	11	28	6	86	10	70.83	64.29	58.33	64.47	15	9	24	38	29	67	23	19	11	24	6	83	6	75	71.43	54.17	67.11	13	13	26	38	26	64	20	17	10
2	99923	9	79.17	39.29	20.83	53.95	9	3	12	35	30	65	27	20	11	28	5	91	9	62.5	53.57	29.17	48.68	9	2	11	34	31	65	25	19	12	30	6	92	5	41.67	42.86	50	44.74	4	4	8	37	27	64	27	22	9
2	99925	7	66.67	46.43	54.17	64.47	8	8	16	29	35	64	21	22	10	22	5	80	7	66.67	67.86	45.83	60.53	5	10	15	30	33	63	23	19	11	24	5	82	9	54.17	67.86	50	57.89	8	8	16	30	29	59	24	20	10
2	99926	10	79.17	39.29	66.67	71.05	12	12	24	34	20	54	24	18	4	17	3	66	4	41.67	32.14	54.17	42.11	5	3	8	38	35	73	29	22	9	29	7	96	5	45.83	42.86	50	46.05	6	6	12	41	29	70	28	22	9
2	99927	8	66.67	39.29	50	60.53	7	7	14	39	23	62	24	21	10	29	6	90	8	58.33	67.86	66.67	64.47	10	8	18	39	24	63	23	18	10	28	6	85	9	62.5	57.14	62.5	60.53	8	7	15	39	23	62	25	20	10
2	99930	6	45.83	21.43	50	51.32	5	4	9	34	41	75	30	20	13	32	8	103	5	41.67	42.86	41.67	42.11	5	2	7	29	40	69	29	24	11	27	7	98	5	50	50	50	50	8	5	13	27	32	59	25	21	12
2	99934	7	66.67	50	58.33	64.47	9	6	15	37	31	68	22	14	9	26	3	74	5	58.33	71.43	70.83	67.11	8	4	12	30	34	64	24	15	8	29	5	81	8	62.5	71.43	70.83	68.42	10	6	16	35	31	66	25	12	8
2	99937	10	83.33	60.71	62.5	81.58	10	10	20	39	28	67	23	18	10	22	6	79	7	58.33	57.14	45.83	53.95	7	8	15	43	26	69	26	19	11	22	6	84	7	58.33	64.29	58.33	60.53	9	10	19	37	24	61	29	19	9
2	99943	11	95.83	57.14	70.83	89.47	10	12	22	41	22	63	21	16	10	17	5	69	8	83.33	64.29	54.17	67.11	11	13	24	43	34	77	24	14	12	19	4	73	1	25	32.14	50	35.53	3	0	3	37	26	63	30	27	9
2	99944	7	66.67	46.43	50	60.53	10	7	17	40	19	59	22	19	10	25	6	82	10	70.83	71.43	70.83	71.05	9	8	17	38	21	59	23	21	11	23	6	84	9	66.67	67.86	50	61.84	8	8	16	37	22	59	22	19	11
2	99945	7	66.67	39.29	70.83	65.79	12	6	18	31	30	61	26	17	7	25	6	81	4	50	46.43	75	56.58	9	3	12	33	29	62	27	19	9	27	6	88	8	70.83	75	66.67	71.05	12	8	20	37	22	59	25	18	8
2	99947	5	66.67	32.14	29.17	55.26	12	10	22	29	24	53	19	15	5	22	6	67	4	62.5	82.14	16.67	55.26	9	11	20	34	30	64	21	17	6	25	7	76	7	33.33	25	29.17	28.95	2	3	5	38	43	81	31	20	11
2	99949	11	58.33	25	70.83	56.58	10	9	19	22	22	44	28	18	9	31	8	94	7	45.83	46.43	62.5	51.32	8	7	15	29	26	55	28	17	10	30	7	92	1	20.83	17.86	16.67	18.42	3	1	4	29	32	61	30	25	12
2	99951	12	83.33	53.57	50	71.05	12	10	22	32	28	60	21	14	10	24	5	74	10	79.17	75	50	68.42	13	10	23	30	28	58	17	13	8	21	5	64	10	79.17	71.43	45.83	65.79	11	12	23	32	31	63	21	15	8
2	99953	15	83.33	60.71	70.83	82.89	12	9	21	30	31	61	25	18	12	26	6	87	5	45.83	46.43	33.33	42.11	7	5	12	39	33	72	27	24	11	30	8	100	5	50	46.43	45.83	47.37	7	9	16	30	31	61	26	22	11
2	99955	9	50	25	50	51.32	6	2	8	33	27	60	27	20	9	32	8	96	5	29.17	50	50	43.42	5	2	7	37	42	79	27	24	9	33	8	101	10	75	75	75	75	14	12	26	41	19	60	18	12	9
2	99956	10	83.33	42.86	37.5	64.47	15	10	25	31	18	49	20	20	11	21	6	78	999	999	999	999	999	999	999	999	999	999	999	999	999	999	999	999	999	999	999	999	999	999	999	999	999	999	999	999	999	999	999
2	99961	5	54.17	46.43	50	56.58	6	2	8	29	37	66	26	19	11	27	6	89	9	70.83	57.14	41.67	56.58	7	6	13	29	35	64	21	19	11	32	6	89	5	62.5	60.71	50	57.89	5	7	12	28	36	64	24	21	11
2	99962	7	50	35.71	70.83	59.21	11	7	18	28	23	51	23	18	9	23	5	78	5	50	53.57	75	59.21	9	11	20	30	24	54	21	18	9	24	6	78	9	58.33	57.14	75	63.16	9	8	17	35	24	59	20	18	8
2	99964	12	83.33	67.86	100	88.16	15	13	28	27	17	44	15	13	5	18	3	54	8	87.5	71.43	29.17	63.16	15	14	29	33	29	62	20	13	6	20	6	65	10	75	75	50	67.11	12	11	23	34	20	54	23	12	7
2	99966	11	54.17	35.71	50	56.58	11	6	17	28	26	54	25	19	12	29	7	92	7	75	53.57	54.17	60.53	11	8	19	34	29	63	24	20	12	27	6	89	4	70.83	50	50	56.58	10	9	19	31	28	59	23	18	9
2	99968	10	62.5	50	20.83	52.63	10	9	19	27	33	60	23	16	9	23	5	76	6	37.5	53.57	0	31.58	9	4	13	27	31	58	26	16	10	25	6	83	6	41.67	50	0	31.58	8	4	12	30	32	62	23	17	10
2	99969	5	79.17	53.57	83.33	81.58	14	13	27	26	17	43	22	13	9	18	6	68	10	70.83	75	75	73.68	10	8	18	29	39	68	23	12	7	21	5	68	9	83.33	60.71	58.33	67.11	10	10	20	30	20	50	25	13	7
2	99974	7	66.67	32.14	41.67	55.26	10	11	21	29	28	57	20	16	8	28	6	78	4	45.83	42.86	45.83	44.74	8	9	17	35	31	66	27	18	7	23	6	81	5	50	64.29	45.83	53.95	11	9	20	36	30	66	25	18	8
2	99975	13	70.83	64.29	87.5	84.21	13	13	26	38	19	57	22	17	9	22	6	76	12	66.67	92.86	95.83	85.53	12	8	20	36	23	59	21	14	9	19	6	69	14	54.17	71.43	75	67.11	14	11	25	34	22	56	19	16	9
2	99976	9	62.5	42.86	29.17	50	11	6	17	50	26	76	28	20	12	27	5	92	6	58.33	57.14	25	47.37	13	4	17	45	30	75	25	19	10	23	4	81	4	50	50	16.67	39.47	10	7	17	47	22	69	24	18	10
2	99978	5	50	25	66.67	53.95	6	11	17	14	25	39	23	18	10	18	6	75	3	29.17	10.71	20.83	19.74	2	2	4	34	35	69	30	24	14	30	8	106	4	33.33	17.86	0	17.11	1	1	2	31	44	75	31	25	14
2	99982	9	70.83	35.71	33.33	55.26	8	7	15	38	23	61	22	19	10	23	6	80	8	58.33	53.57	54.17	55.26	9	7	16	37	25	62	25	20	11	24	7	87	12	70.83	75	75	73.68	11	13	24	27	31	58	21	16	5
2	99984	11	70.83	42.86	75	73.68	12	14	26	27	20	47	25	15	8	27	5	80	12	75	67.86	79.17	73.68	13	15	28	28	33	61	18	13	5	25	4	65	13	75	78.57	75	76.32	14	14	28	26	26	52	19	14	5
2	99988	9	54.17	39.29	37.5	55.26	10	4	14	26	19	45	30	16	10	35	7	98	7	70.83	92.86	8.33	59.21	12	15	27	16	50	66	29	16	12	25	7	89	5	45.83	53.57	0	34.21	6	8	14	24	24	48	28	15	12
* 999.00 = not included in PP analysis
[truncated: 37 more columns]

## Sheet: 5-6
Group	ID	listen (sec) Gr.A wk0-4	listen (times) Gr.A wk0-4	≥3 (days) Gr.A wk0-4	listen (sec) Gr.A wk5-8	listen (times) Gr.A wk5-8	≥3 (days) Gr.A wk5-8	listen (sec) Gr.B wk9-12	listen (times) Gr.B wk9-12	≥3 (days) Gr.B wk9-12	listen (sec) Gr.B wk13-16	listen (times) Gr.B wk13-16	≥3 (days) Gr.B wk13-16	Usefulness of MS	Usefulness of PSA	User-friendliness of the platform	Overall program satisfaction
1	88802	22557	30	3	0	0	0	N/A	N/A	N/A	N/A	N/A	N/A	4	3	4	5
1	88804	40642	56	8	813	1	0	N/A	N/A	N/A	N/A	N/A	N/A	5	5	5	5
1	88808	50637	72	19	2128	3	1	N/A	N/A	N/A	N/A	N/A	N/A	4	5	5	5
1	88811	2012	28	2	0	0	0	N/A	N/A	N/A	N/A	N/A	N/A	5	5	5	5
1	99901	39765	64	11	17783	34	7	N/A	N/A	N/A	N/A	N/A	N/A	5	5	5	5
1	99902	23568	39	6	1832	3	0	N/A	N/A	N/A	N/A	N/A	N/A	4	4	4	3
1	99903	56809	82	26	0	0	0	N/A	N/A	N/A	N/A	N/A	N/A	4	3	5	4
1	99905	50287	72	14	502	1	0	N/A	N/A	N/A	N/A	N/A	N/A	4	3	5	4
1	99907	60533	87	27	0	0	0	N/A	N/A	N/A	N/A	N/A	N/A	5	5	3	5
1	99909	9771	15	0	0	0	0	N/A	N/A	N/A	N/A	N/A	N/A	5	5	4	4
1	99910	8745	14	0	0	0	0	N/A	N/A	N/A	N/A	N/A	N/A	3	3	5	4
1	99915	32595	49	5	502	1	0	N/A	N/A	N/A	N/A	N/A	N/A	5	5	5	5
1	99916	51769	70	16	0	0	0	N/A	N/A	N/A	N/A	N/A	N/A	3	5	4	5
1	99920	31988	44	3	0	0	0	N/A	N/A	N/A	N/A	N/A	N/A	5	4	4	4
1	99924	46559	58	12	1721	3	0	N/A	N/A	N/A	N/A	N/A	N/A	4	4	5	5
1	99928	23768	28	4	0	0	0	N/A	N/A	N/A	N/A	N/A	N/A	4	4	4	4
1	99929	19658	30	3	7317	9	1	N/A	N/A	N/A	N/A	N/A	N/A	5	5	4	5
1	99931	38757	52	12	0	0	0	N/A	N/A	N/A	N/A	N/A	N/A	4	3	4	4
1	99932	38095	54	8	813	1	0	N/A	N/A	N/A	N/A	N/A	N/A	4	4	4	4
1	99933	58986	88	20	1721	3	1	N/A	N/A	N/A	N/A	N/A	N/A	5	4	4	5
1	99935	52213	83	25	7887	15	0	N/A	N/A	N/A	N/A	N/A	N/A	4	4	5	5
1	99936	42730	57	10	1508	2	0	N/A	N/A	N/A	N/A	N/A	N/A	4	3	4	4
1	99938	69361	95	16	4948	9	1	N/A	N/A	N/A	N/A	N/A	N/A	4	3	4	4
1	99939	30252	44	7	750	1	0	N/A	N/A	N/A	N/A	N/A	N/A	4	4	4	3
1	99940	15429	21	1	0	0	0	N/A	N/A	N/A	N/A	N/A	N/A	4	4	5	5
1	99941	12367	17	1	2725	5	0	N/A	N/A	N/A	N/A	N/A	N/A	5	4	4	5
1	99942	10531	14	1	2730	3	0	N/A	N/A	N/A	N/A	N/A	N/A	4	4	4	5
1	99946	37750	48	8	4287	4	0	N/A	N/A	N/A	N/A	N/A	N/A	5	4	3	5
1	99948	5000	8	0	80	0	0	N/A	N/A	N/A	N/A	N/A	N/A	4	4	5	4
1	99950	43574	60	9	11979	13	3	N/A	N/A	N/A	N/A	N/A	N/A	5	4	4	4
1	99952	46821	62	12	31096	56	13	N/A	N/A	N/A	N/A	N/A	N/A	5	4	3	4
1	99954	33252	47	8	0	0	0	N/A	N/A	N/A	N/A	N/A	N/A	4	3	4	4
1	99957	5350	7	0	0	0	0	N/A	N/A	N/A	N/A	N/A	N/A	5	3	4	4
1	99959	77712	119	26	13932	22	5	N/A	N/A	N/A	N/A	N/A	N/A	5	4	4	5
1	99960	51116	73	16	18324	27	0	N/A	N/A	N/A	N/A	N/A	N/A	5	4	4	5
1	99963	2334	6	1	0	0	0	N/A	N/A	N/A	N/A	N/A	N/A	5	5	5	5
1	99965	61203	85	25	1626	2	0	N/A	N/A	N/A	N/A	N/A	N/A	4	4	5	5
1	99970	7383	10	1	0	0	0	N/A	N/A	N/A	N/A	N/A	N/A	4	5	4	4
1	99977	39616	63	15	5090	9	1	N/A	N/A	N/A	N/A	N/A	N/A	4	4	5	5
1	99979	23880	35	4	193	0	0	N/A	N/A	N/A	N/A	N/A	N/A	4	4	3	4
1	99980	32047	51	11	8503	14	2	N/A	N/A	N/A	N/A	N/A	N/A	5	4	5	5
1	99981	9054	12	0	0	0	0	N/A	N/A	N/A	N/A	N/A	N/A	3	4	3	3
1	99983	47318	75	19	299	0	0	N/A	N/A	N/A	N/A	N/A	N/A	4	4	4	4
1	99986	59258	87	27	17620	21	2	N/A	N/A	N/A	N/A	N/A	N/A	4	4	5	5
1	99989	58831	85	26	11547	14	0	N/A	N/A	N/A	N/A	N/A	N/A	4	5	4	5
2	88801	N/A	N/A	N/A	N/A	N/A	N/A	7921	12	0	1375	2	0	3	3	4	3
2	88803	N/A	N/A	N/A	N/A	N/A	N/A	5138	8	0	0	0	0	5	4	5	4
2	88805	N/A	N/A	N/A	N/A	N/A	N/A	33642	48	1	0	0	0	5	4	4	5
2	88806	N/A	N/A	N/A	N/A	N/A	N/A	50421	73	16	11678	16	1	5	4	4	5
2	88809	N/A	N/A	N/A	N/A	N/A	N/A	9880	15	0	1003	1	0	4	3	5	5
2	88812	N/A	N/A	N/A	N/A	N/A	N/A	57394	91	28	5595	10	1	5	3	5	5
2	99906	N/A	N/A	N/A	N/A	N/A	N/A	42798	65	13	26247	37	3	4	4	5	4
2	99908	N/A	N/A	N/A	N/A	N/A	N/A	20914	31	2	0	0	0	5	4	5	5
2	99911	N/A	N/A	N/A	N/A	N/A	N/A	4070	7	1	0	0	0	4	4	4	3
2	99912	N/A	N/A	N/A	N/A	N/A	N/A	25534	36	4	1004	1	0	4	3	4	5
2	99913	N/A	N/A	N/A	N/A	N/A	N/A	50837	74	16	0	0	0	4	4	4	5
2	99914	N/A	N/A	N/A	N/A	N/A	N/A	15083	22	3	55	0	0	3	3	4	4
2	99918	N/A	N/A	N/A	N/A	N/A	N/A	1643	3	1	0	0	0	5	4	4	5
2	99919	N/A	N/A	N/A	N/A	N/A	N/A	22281	30	4	2439	3	0	5	4	5	5
2	99921	N/A	N/A	N/A	N/A	N/A	N/A	25103	36	7	0	0	0	4	4	5	4
2	99922	N/A	N/A	N/A	N/A	N/A	N/A	75714	67	15	4283	6	0	4	4	5	4
2	99923	N/A	N/A	N/A	N/A	N/A	N/A	13178	19	2	0	0	0	4	4	3	4
2	99925	N/A	N/A	N/A	N/A	N/A	N/A	7595	9	0	815	2	0	4	4	3	4
2	99926	N/A	N/A	N/A	N/A	N/A	N/A	90161	134	26	0	0	0	4	3	5	5
2	99927	N/A	N/A	N/A	N/A	N/A	N/A	50992	75	18	2259	4	0	4	4	4	4
2	99930	N/A	N/A	N/A	N/A	N/A	N/A	7685	10	0	0	0	0	3	3	3	3
2	99934	N/A	N/A	N/A	N/A	N/A	N/A	17150	26	0	1847	3	0	4	3	4	4
2	99937	N/A	N/A	N/A	N/A	N/A	N/A	1019	2	0	0	0	0	4	3	3	3
2	99943	N/A	N/A	N/A	N/A	N/A	N/A	14981	23	1	0	0	0	3	4	3	4
2	99944	N/A	N/A	N/A	N/A	N/A	N/A	18093	30	4	0	0	0	4	4	4	4
2	99945	N/A	N/A	N/A	N/A	N/A	N/A	30990	51	9	3012	6	0	4	3	4	4
2	99947	N/A	N/A	N/A	N/A	N/A	N/A	3489	5	0	813	1	0	3	3	5	3
2	99949	N/A	N/A	N/A	N/A	N/A	N/A	47099	64	16	12315	17	0	4	4	3	4
2	99951	N/A	N/A	N/A	N/A	N/A	N/A	502	1	0	3236	5	1	5	3	3	5
2	99953	N/A	N/A	N/A	N/A	N/A	N/A	70078	97	26	813	1	0	3	4	4	3
2	99955	N/A	N/A	N/A	N/A	N/A	N/A	6924	7	1	0	0	0	5	5	3	5
2	99956	N/A	N/A	N/A	N/A	N/A	N/A	3111	6	0	0	0	0	5	3	5	5
2	99961	N/A	N/A	N/A	N/A	N/A	N/A	49334	75	20	0	0	0	4	4	4	4
2	99962	N/A	N/A	N/A	N/A	N/A	N/A	9755	14	0	0	0	0	4	4	4	4
2	99964	N/A	N/A	N/A	N/A	N/A	N/A	14245	20	0	0	0	0	5	4	5	5
2	99966	N/A	N/A	N/A	N/A	N/A	N/A	8415	11	1	1797	2	0	5	4	5	5
2	99968	N/A	N/A	N/A	N/A	N/A	N/A	7587	12	0	0	0	0	4	3	5	5
2	99969	N/A	N/A	N/A	N/A	N/A	N/A	43796	57	8	13400	22	2	5	3	4	5
2	99974	N/A	N/A	N/A	N/A	N/A	N/A	26792	41	8	1004	2	0	4	4	4	3
2	99975	N/A	N/A	N/A	N/A	N/A	N/A	4837	7	1	0	0	0	4	3	4	4
2	99976	N/A	N/A	N/A	N/A	N/A	N/A	36379	50	5	8488	13	2	5	4	5	5
2	99978	N/A	N/A	N/A	N/A	N/A	N/A	11250	20	4	0	0	0	3	3	4	4
2	99982	N/A	N/A	N/A	N/A	N/A	N/A	20091	30	8	0	0	0	4	4	3	4
2	99984	N/A	N/A	N/A	N/A	N/A	N/A	17683	28	2	0	0	0	4	3	2	4
2	99988	N/A	N/A	N/A	N/A	N/A	N/A	4760	8	1	1317	2	0	3	5	3	3

## Sheet: S1-3
Group	ID	listen (sec) Gr.A wk0-4	listen (times) Gr.A wk0-4	≥3 (days) Gr.A wk0-4	listen (sec) Gr.A wk0-8	listen (times) Gr.A wk0-8	≥3 (days) Gr.A wk0-8	listen (sec) Gr.B wk9-12	listen (times) Gr.B wk9-12	≥3 (days) Gr.B wk9-12	listen (sec) Gr.B wk9-16	listen (times) Gr.B wk9-16	≥3 (days) Gr.B wk9-16	STsum04change	STsum08change	CBIper04change	CBIper08change	CBIwork04change	CBIwork08change	CBIcoll04change	CBIcoll08change	CBIsum04change	CBIsum08change	HADanx04change	HADanx08change	HADdep04change	HADdep08change	PHLMSaw04change	PHLMSaw08change	PHLMSac04change	PHLMSac08change	PHLMSsum04change	PHLMSsum08change	QOLphysical04change	QOLphysical08change	QOLpsycho04change	QOLpsycho08change	QOLsocial04change	QOLsocial08change	QOLenv04change	QOLenv08change	QOLsum04change	QOLsum08change	ST812change	ST816change	CBIper812change	CBIper816change	CBIwork812change	CBIwork816change
1	88802	22557	30	3	22557	30	3	N/A	N/A	N/A	N/A	N/A	N/A	-2	-3	-4.17	-8.34	17.85	3.57	0	-16.67	-3.95	-15.79	-4	-3	-1	-2	5	2	10	10	15	12	6	7	3	0	-2	-3	2	3	10	7	N/A	N/A	N/A	N/A	N/A	N/A
1	88804	40642	56	8	40643	57	8	N/A	N/A	N/A	N/A	N/A	N/A	-6	-6	-8.33	-29.16	25	-3.57	20.83	-4.17	1.31	-23.69	-4	-6	-1	-6	3	2	-2	1	1	3	5	8	7	10	4	7	8	13	27	41	N/A	N/A	N/A	N/A	N/A	N/A
1	88808	50637	72	19	50640	75	20	N/A	N/A	N/A	N/A	N/A	N/A	-3	-3	-20.83	-12.5	32.15	28.57	16.66	25	-2.63	1.32	-9	-7	-1	-5	14	15	1	-1	15	14	6	9	7	7	4	4	6	6	24	28	N/A	N/A	N/A	N/A	N/A	N/A
1	88811	2012	28	2	2012	28	2	N/A	N/A	N/A	N/A	N/A	N/A	-7	-10	-33.34	-45.84	3.57	-3.58	4.17	0	-19.73	-27.63	-6	-8	-8	-11	16	17	5	11	21	28	5	7	12	12	1	2	8	9	29	33	N/A	N/A	N/A	N/A	N/A	N/A
1	99901	39765	64	11	39799	98	18	N/A	N/A	N/A	N/A	N/A	N/A	-3	-3	-16.67	-12.5	-3.57	14.29	-20.83	-4.17	-19.73	-6.58	-1	0	0	0	-4	-9	1	1	-3	-8	5	3	4	2	4	1	4	4	20	12	N/A	N/A	N/A	N/A	N/A	N/A
1	99902	23568	39	6	23571	42	6	N/A	N/A	N/A	N/A	N/A	N/A	-5	-4	-37.5	-16.66	-21.42	-10.71	-62.5	-79.16	-47.37	-42.11	-7	-10	-7	-10	11	11	11	10	22	21	9	8	6	6	1	0	5	2	21	17	N/A	N/A	N/A	N/A	N/A	N/A
1	99903	56809	82	26	56809	82	26	N/A	N/A	N/A	N/A	N/A	N/A	-7	-8	-50	-58.33	7.14	-14.29	4.17	-20.83	-15.79	-34.21	-1	-4	-5	-6	5	6	5	-2	10	4	-2	3	-1	5	2	4	-1	8	-2	23	N/A	N/A	N/A	N/A	N/A	N/A
1	99905	50287	72	14	50288	73	14	N/A	N/A	N/A	N/A	N/A	N/A	-1	-4	-12.5	-12.5	3.57	3.57	-25	-4.16	-14.47	-7.89	0	1	-2	-4	9	5	4	9	13	14	3	5	6	7	3	3	-6	-4	7	14	N/A	N/A	N/A	N/A	N/A	N/A
1	99907	60533	87	27	60533	87	27	N/A	N/A	N/A	N/A	N/A	N/A	-5	0	-25	-25	14.29	0	-20.84	-20.84	-21.05	-26.32	-2	-3	-9	0	10	-2	3	1	13	-1	8	8	2	2	5	1	10	9	27	22	N/A	N/A	N/A	N/A	N/A	N/A
1	99909	9771	15	0	9771	15	0	N/A	N/A	N/A	N/A	N/A	N/A	-7	-8	-41.67	-54.17	-3.57	-7.15	-33.33	-20.83	-36.84	-38.16	-6	-9	-11	-8	6	0	14	17	20	17	5	2	9	10	2	-3	-1	5	17	16	N/A	N/A	N/A	N/A	N/A	N/A
1	99910	8745	14	0	8745	14	0	N/A	N/A	N/A	N/A	N/A	N/A	-2	-6	-20.84	-37.5	17.85	-17.86	-20.83	-58.33	-14.48	-44.74	-3	-5	-1	-4	12	10	5	11	17	21	2	4	3	7	2	2	3	9	9	23	N/A	N/A	N/A	N/A	N/A	N/A
1	99915	32595	49	5	32596	50	5	N/A	N/A	N/A	N/A	N/A	N/A	-3	-4	-37.5	-41.66	-21.43	-25	-25	-50	-36.84	-47.37	-4	-5	-6	-5	-2	-2	-5	1	-7	-1	5	7	8	10	2	2	3	6	20	29	N/A	N/A	N/A	N/A	N/A	N/A
1	99916	51769	70	16	51769	70	16	N/A	N/A	N/A	N/A	N/A	N/A	-1	-1	-4.17	-8.33	21.43	10.72	0	-8.34	-1.32	-9.21	0	-1	3	-3	-6	-4	1	-1	-5	-5	3	0	-1	-1	-1	-3	2	-3	4	-6	N/A	N/A	N/A	N/A	N/A	N/A
1	99920	31988	44	3	31988	44	3	N/A	N/A	N/A	N/A	N/A	N/A	-3	-6	-25	-41.67	3.57	-14.29	-8.33	-12.5	-17.11	-30.27	-2	-5	-5	-6	3	4	1	1	4	5	8	8	7	10	4	5	3	7	24	33	N/A	N/A	N/A	N/A	N/A	N/A
1	99924	46559	58	12	46562	61	12	N/A	N/A	N/A	N/A	N/A	N/A	-9	-8	-54.17	-41.67	-17.85	7.15	-25	-8.33	-40.78	-22.36	0	1	-10	-4	11	7	-4	2	7	9	8	8	7	4	2	1	1	1	19	14	N/A	N/A	N/A	N/A	N/A	N/A
1	99928	23768	28	4	23768	28	4	N/A	N/A	N/A	N/A	N/A	N/A	-2	-1	-25	-25	3.57	3.57	4.17	4.17	-14.48	-14.48	0	-1	-1	2	-8	-11	3	4	-5	-7	-1	3	-1	3	-1	2	-2	6	-5	16	N/A	N/A	N/A	N/A	N/A	N/A
1	99929	19658	30	3	19667	39	4	N/A	N/A	N/A	N/A	N/A	N/A	-6	-5	-29.17	-37.5	-3.57	3.57	-33.33	-33.33	-30.27	-30.27	-7	-7	-12	-11	14	9	14	7	28	16	9	7	6	7	2	3	9	11	29	31	N/A	N/A	N/A	N/A	N/A	N/A
1	99931	38757	52	12	38757	52	12	N/A	N/A	N/A	N/A	N/A	N/A	-2	-4	-12.5	4.17	10.71	17.86	-4.17	0	-10.52	-1.31	-2	0	-3	-3	1	1	9	7	10	8	4	6	1	1	2	3	0	-2	7	8	N/A	N/A	N/A	N/A	N/A	N/A
1	99932	38095	54	8	38096	55	8	N/A	N/A	N/A	N/A	N/A	N/A	-5	-5	-54.16	-50	-3.57	-10.72	-33.34	-41.67	-38.16	-42.11	-5	-3	-9	-8	2	1	4	12	6	13	6	7	8	6	3	3	4	2	23	20	N/A	N/A	N/A	N/A	N/A	N/A
1	99933	58986	88	20	58989	91	21	N/A	N/A	N/A	N/A	N/A	N/A	-7	-5	-41.66	-20.83	-10.72	0	-54.16	-8.33	-44.74	-19.74	-4	-6	-11	-10	6	11	10	-3	16	8	8	8	4	4	-1	0	9	7	22	21	N/A	N/A	N/A	N/A	N/A	N/A
1	99935	52213	83	25	52228	98	25	N/A	N/A	N/A	N/A	N/A	N/A	-2	-2	-25	-20.83	-3.57	7.14	-20.83	-4.17	-23.68	-13.16	-3	-1	-4	-3	7	3	-13	-5	-6	-2	6	5	8	7	1	3	8	8	26	26	N/A	N/A	N/A	N/A	N/A	N/A
1	99936	42730	57	10	42732	59	10	N/A	N/A	N/A	N/A	N/A	N/A	-4	0	-41.67	-8.34	-28.57	10.71	8.33	-41.67	-26.31	-17.1	-3	-3	-7	-6	-7	-16	29	9	22	-7	13	8	11	3	0	2	2	1	26	13	N/A	N/A	N/A	N/A	N/A	N/A
1	99938	69361	95	16	69370	104	17	N/A	N/A	N/A	N/A	N/A	N/A	-9	-6	-41.67	-20.83	-17.85	-10.71	16.67	20.83	-23.68	-13.16	-2	-3	-1	-2	1	-1	8	7	9	6	1	2	1	-2	0	2	2	1	5	2	N/A	N/A	N/A	N/A	N/A	N/A
1	99939	30252	44	7	30253	45	7	N/A	N/A	N/A	N/A	N/A	N/A	-4	4	-41.67	29.16	7.14	50	0	16.67	-18.42	25	-3	3	1	5	0	3	-2	0	-2	3	2	-7	4	-6	0	-1	-2	-21	4	-39	N/A	N/A	N/A	N/A	N/A	N/A
1	99940	15429	21	1	15429	21	1	N/A	N/A	N/A	N/A	N/A	N/A	-7	-7	-33.34	-41.67	-3.57	-14.29	33.33	25	-10.52	-19.74	-4	-4	-6	-6	19	14	22	24	41	38	5	6	3	4	0	2	1	-1	10	12	N/A	N/A	N/A	N/A	N/A	N/A
1	99941	12367	17	1	12372	22	1	N/A	N/A	N/A	N/A	N/A	N/A	-5	-3	-20.83	-20.83	-3.58	10.71	-33.33	-8.33	-27.63	-14.47	-5	-5	-6	-3	7	6	3	3	10	9	1	5	2	4	1	2	3	7	8	19	N/A	N/A	N/A	N/A	N/A	N/A
1	99942	10531	14	1	10534	17	1	N/A	N/A	N/A	N/A	N/A	N/A	-3	-2	-41.67	-58.33	3.57	-3.58	-8.33	-8.33	-25	-32.89	-3	-3	-9	-8	10	8	16	-3	26	5	8	4	9	6	5	5	15	13	40	31	N/A	N/A	N/A	N/A	N/A	N/A
1	99946	37750	48	8	37754	52	8	N/A	N/A	N/A	N/A	N/A	N/A	-6	-3	-50	-20.83	-7.14	14.29	-50	-16.67	-42.11	-14.47	-5	-4	-6	0	11	7	6	-8	17	-1	4	3	3	2	1	-2	7	2	16	7	N/A	N/A	N/A	N/A	N/A	N/A
1	99948	5000	8	0	5000	8	0	N/A	N/A	N/A	N/A	N/A	N/A	-8	-7	-45.83	-37.5	-35.72	-25	-45.83	-37.5	-47.37	-38.16	-9	-10	-9	-9	5	11	4	12	9	23	10	10	8	12	4	5	10	14	34	45	N/A	N/A	N/A	N/A	N/A	N/A
1	99950	43574	60	9	43587	73	12	N/A	N/A	N/A	N/A	N/A	N/A	-8	-6	-25	-16.67	0	10.71	-20.84	-16.67	-22.36	-14.47	-1	-5	-1	0	2	-2	11	11	13	9	6	5	3	4	1	2	7	7	18	19	N/A	N/A	N/A	N/A	N/A	N/A
1	99952	46821	62	12	46877	118	25	N/A	N/A	N/A	N/A	N/A	N/A	-8	-8	-33.34	-29.17	10.72	10.72	-33.33	-25	-30.27	-26.32	-4	-5	-8	-8	9	5	7	2	16	7	6	4	2	2	3	2	5	6	17	15	N/A	N/A	N/A	N/A	N/A	N/A
1	99954	33252	47	8	33252	47	8	N/A	N/A	N/A	N/A	N/A	N/A	-3	-3	-37.5	-29.16	-3.57	0	-12.5	-12.5	-26.31	-22.37	-7	-6	-7	-7	6	0	1	6	7	6	5	4	2	4	1	1	2	2	12	12	N/A	N/A	N/A	N/A	N/A	N/A
1	99957	5350	7	0	5350	7	0	N/A	N/A	N/A	N/A	N/A	N/A	-4	-8	20.83	-4.17	25	39.29	-20.83	16.67	3.94	13.16	1	1	-3	0	6	8	10	6	16	14	0	4	3	4	-1	1	5	10	7	21	N/A	N/A	N/A	N/A	N/A	N/A
1	99959	77712	119	26	77734	141	31	N/A	N/A	N/A	N/A	N/A	N/A	-7	-8	-20.84	-16.67	-3.57	0	0	0	-13.16	-10.53	-4	-5	-2	-3	2	3	2	-4	4	-1	3	0	0	3	0	0	-2	1	2	4	N/A	N/A	N/A	N/A	N/A	N/A
1	99960	51116	73	16	51143	100	16	N/A	N/A	N/A	N/A	N/A	N/A	-5	-7	-25	-25	0	-7.14	-16.67	-29.17	-25	-31.57	-4	-3	-3	-3	9	9	4	7	13	16	6	3	3	7	2	1	-2	1	10	13	N/A	N/A	N/A	N/A	N/A	N/A
1	99963	2334	6	1	2334	6	1	N/A	N/A	N/A	N/A	N/A	N/A	-3	-3	-29.16	-25	-10.71	-14.28	-4.17	-16.67	-19.74	-23.68	-2	-2	-1	-1	0	1	9	5	9	6	-3	-3	0	0	2	-1	-6	-7	-9	-13	N/A	N/A	N/A	N/A	N/A	N/A
1	99965	61203	85	25	61205	87	25	N/A	N/A	N/A	N/A	N/A	N/A	-8	-5	-45.83	-29.17	-25	-17.86	-33.33	20.84	-42.11	-17.11	-5	-4	-4	2	7	8	10	9	17	17	4	1	3	1	2	-1	6	2	19	5	N/A	N/A	N/A	N/A	N/A	N/A
1	99970	7383	10	1	7383	10	1	N/A	N/A	N/A	N/A	N/A	N/A	-6	-5	-8.33	-20.83	-7.15	3.57	-45.83	-66.67	-26.32	-32.9	-3	4	-2	5	4	-10	18	13	22	3	4	-6	5	-2	2	-3	9	-4	23	-14	N/A	N/A	N/A	N/A	N/A	N/A
1	99977	39616	63	15	39625	72	16	N/A	N/A	N/A	N/A	N/A	N/A	-4	-3	-20.84	-8.34	-7.14	3.58	-29.16	-20.83	-27.63	-17.11	-3	-1	-6	3	-3	4	0	-3	-3	1	1	-2	6	0	3	1	3	-3	14	-5	N/A	N/A	N/A	N/A	N/A	N/A
1	99979	23880	35	4	23880	35	4	N/A	N/A	N/A	N/A	N/A	N/A	-4	-6	-37.5	-50	3.57	-7.14	-16.66	-29.16	-27.63	-39.47	-4	-6	-4	-3	1	1	-1	8	0	9	4	5	-1	2	0	0	3	3	7	11	N/A	N/A	N/A	N/A	N/A	N/A
1	99980	32047	51	11	32061	65	13	N/A	N/A	N/A	N/A	N/A	N/A	-4	1	0	12.5	14.29	28.57	-12.5	-25	-6.58	-1.31	0	4	-7	-2	8	2	14	-3	22	-1	1	0	5	1	2	0	1	1	11	4	N/A	N/A	N/A	N/A	N/A	N/A
1	99981	9054	12	0	9054	12	0	N/A	N/A	N/A	N/A	N/A	N/A	-4	-8	-62.5	-58.34	-10.72	-25	4.16	-4.17	-28.95	-35.53	-2	-4	-5	-11	5	11	2	4	7	15	1	7	2	8	2	5	5	13	10	35	N/A	N/A	N/A	N/A	N/A	N/A
1	99983	47318	75	19	47318	75	19	N/A	N/A	N/A	N/A	N/A	N/A	-6	-8	-41.67	-45.83	3.57	0	-25	-25	-28.95	-31.58	-3	-3	-1	-1	15	16	1	5	16	21	4	6	0	2	1	2	1	2	6	12	N/A	N/A	N/A	N/A	N/A	N/A
1	99986	59258	87	27	59279	108	29	N/A	N/A	N/A	N/A	N/A	N/A	-11	-12	-37.5	-75	14.29	-17.85	8.33	0	-14.47	-40.79	-6	-6	-8	-14	4	11	8	3	12	14	4	10	0	4	0	5	1	7	6	29	N/A	N/A	N/A	N/A	N/A	N/A
1	99989	58831	85	26	58845	99	26	N/A	N/A	N/A	N/A	N/A	N/A	-2	-4	-33.33	-37.5	-14.28	-21.43	-62.5	-58.33	-44.74	-47.37	-7	-5	-10	-7	5	3	7	9	12	12	8	6	5	5	3	5	5	2	22	18	N/A	N/A	N/A	N/A	N/A	N/A
2	88801	N/A	N/A	N/A	N/A	N/A	N/A	7921	12	0	9296	14	0	1	0	0	0	10.71	32.14	8.33	12.5	-2.64	6.58	1	1	1	1	0	-3	2	2	2	-1	2	0	-2	-4	0	1	0	1	-3	-3	-2	-3	0	0	-21.43	-21.43
2	88803	N/A	N/A	N/A	N/A	N/A	N/A	5138	8	0	5138	8	0	3	-1	-4.16	-12.5	21.43	25	-4.17	-16.67	-7.89	-13.15	-5	-7	-2	-2	-6	-2	13	6	7	4	-2	0	5	2	-1	2	7	7	6	10	-1	0	-20.83	-12.4967	-17.86	-17.86
2	88805	N/A	N/A	N/A	N/A	N/A	N/A	33642	48	1	33642	48	1	-2	-4	-16.67	-25	21.43	0	-16.67	-16.67	-9.21	-19.74	0	-3	4	-1	0	0	0	0	0	0	3	2	3	3	0	0	1	1	6	6	-1	0	0	0	0	0
2	88806	N/A	N/A	N/A	N/A	N/A	N/A	50421	73	16	62099	89	17	-2	-2	-4.16	-12.5	21.42	21.42	12.5	-16.67	1.32	-10.52	-1	-2	-1	-2	4	3	1	1	5	4	2	4	3	4	-2	-3	-2	-2	0	2	-1	-3	-16.6633	-24.9967	-21.4243	-17.8529
2	88809	N/A	N/A	N/A	N/A	N/A	N/A	9880	15	0	10883	16	0	-5	-4	0	-25	0	21.43	-37.5	-20.83	-25	-19.74	-1	-3	1	0	3	2	3	0	6	2	1	-2	3	4	0	-1	-4	-6	-1	-6	-2	3	4.16667	12.5	-32.1457	-17.86
2	88812	N/A	N/A	N/A	N/A	N/A	N/A	57394	91	28	62989	101	29	-2	-1	-20.83	-16.67	0	10.72	0	-4.17	-10.53	-6.58	0	1	2	4	-5	2	4	-1	-1	1	4	4	-4	-4	-1	1	-2	0	-2	2	-4	-6	-12.4967	-24.9967	-35.7157	-42.8586
2	99906	N/A	N/A	N/A	N/A	N/A	N/A	42798	65	13	69045	102	16	0	-4	0	-4.17	25	7.14	-20.83	-50	-6.57	-23.68	1	-5	1	-7	4	4	21	-3	25	1	-2	1	1	5	-2	1	-4	6	-9	12	2	-1	4.17	-4.16333	10.7157	-3.57
2	99908	N/A	N/A	N/A	N/A	N/A	N/A	20914	31	2	20914	31	2	-6	-4	-12.5	-12.5	25	21.43	-20.83	-16.66	-9.21	-9.21	-5	-5	1	-3	3	0	-3	-2	0	-2	5	-4	7	4	2	1	5	6	22	7	-3	-2	-12.5	-12.5	-25.0043	-21.4329
2	99911	N/A	N/A	N/A	N/A	N/A	N/A	4070	7	1	4070	7	1	-11	-3	-29.17	4.16	10.72	17.86	25	20.83	-7.9	3.94	-4	2	-4	-1	13	11	-5	-8	8	3	5	2	5	-1	0	1	5	-3	16	-1	2	-1	25.0033	4.17	32.1414	10.7129
2	99912	N/A	N/A	N/A	N/A	N/A	N/A	25534	36	4	26538	37	4	-1	-3	16.67	-16.66	21.43	7.14	37.5	20.83	10.53	-10.52	0	0	1	0	4	1	1	0	5	1	-4	-5	-3	-2	-2	-3	-5	-2	-14	-13	-1	-3	-12.5033	-20.8367	-14.2857	-25
2	99913	N/A	N/A	N/A	N/A	N/A	N/A	50837	74	16	50837	74	16	-3	-1	0	4.17	10.72	17.86	4.17	4.17	0	3.95	-1	1	4	2	4	3	-5	-5	-1	-2	1	0	2	1	-1	-1	1	-3	2	-3	-4	-5	-25.0033	-29.17	-28.57	-28.57
2	99914	N/A	N/A	N/A	N/A	N/A	N/A	15083	22	3	15138	22	3	-3	-6	12.5	0	35.72	14.29	0	0	5.26	-6.58	-3	-3	-4	-2	3	3	9	5	12	8	1	0	4	4	-1	0	0	-1	3	2	-1	-1	-33.3333	-20.8333	-10.7143	0
2	99918	N/A	N/A	N/A	N/A	N/A	N/A	1643	3	1	1643	3	1	-3	-2	-20.83	-16.67	14.29	14.29	-4.16	-12.5	-18.42	-19.74	1	2	0	0	3	-4	-2	1	1	-3	-2	-1	1	0	-2	-2	0	3	-4	-1	-4	3	-29.1633	-8.33	-7.14429	3.57
2	99919	N/A	N/A	N/A	N/A	N/A	N/A	22281	30	4	24720	33	4	-3	-12	-8.33	-62.5	21.43	-46.43	-37.5	-100	-14.48	-76.32	-2	-13	-1	-14	11	31	-10	14	1	45	3	14	1	11	1	6	1	13	10	49	5	2	33.3367	12.5033	46.4314	21.4314
2	99921	N/A	N/A	N/A	N/A	N/A	N/A	25103	36	7	25103	36	7	-1	2	-20.83	8.33	10.72	39.29	-45.83	-12.5	-25	5.26	-8	3	-3	-4	8	10	4	-8	12	2	3	0	2	-2	-1	2	2	-3	6	-4	-5	-8	-37.4967	-37.4967	-39.2886	-50.0029
2	99922	N/A	N/A	N/A	N/A	N/A	N/A	75714	67	15	79997	73	15	2	-2	-8.34	-4.17	21.43	28.57	-12.5	-16.66	-7.9	-5.26	2	0	0	4	-2	-2	8	5	6	3	0	-3	1	-1	0	-1	-4	-5	-3	-12	-2	-4	-37.5	-41.6667	-42.8586	-39.2871
2	99923	N/A	N/A	N/A	N/A	N/A	N/A	13178	19	2	13178	19	2	0	-4	-16.67	-37.5	14.28	3.57	8.34	29.17	-5.27	-9.21	0	-5	-1	1	-1	2	1	-3	0	-1	-2	0	-1	2	1	-2	2	2	1	5	-1	0	16.6633	-8.33667	3.56857	-0.00285714
2	99925	N/A	N/A	N/A	N/A	N/A	N/A	7595	9	0	8410	11	0	0	2	0	-12.5	21.43	21.43	-8.34	-4.17	-3.94	-6.58	-3	0	2	0	1	1	-2	-6	-1	-5	2	3	-3	-2	1	0	2	0	2	2	-4	-4	-8.33667	-4.17	-17.86	-21.4314
2	99926	N/A	N/A	N/A	N/A	N/A	N/A	90161	134	26	90161	134	26	-6	-5	-37.5	-33.34	-7.15	3.57	-12.5	-16.67	-28.94	-25	-7	-6	-9	-6	4	7	15	9	19	16	5	4	4	4	5	5	12	9	30	26	-1	-3	-12.4967	-20.83	-17.86	-14.2886
2	99927	N/A	N/A	N/A	N/A	N/A	N/A	50992	75	18	53251	79	18	0	1	-8.34	-4.17	28.57	17.85	16.67	12.5	3.94	0	3	1	1	0	0	0	1	0	1	0	-1	1	-3	-1	0	0	-1	1	-5	1	-3	-2	-8.33333	-4.16667	0.00285714	-7.14
2	99930	N/A	N/A	N/A	N/A	N/A	N/A	7685	10	0	7685	10	0	-1	-1	-4.16	4.17	21.43	28.57	-8.33	0	-9.21	-1.32	0	3	-2	1	-5	-7	-1	-9	-6	-16	-1	-5	4	1	-2	-1	-5	-8	-5	-15	0	0	-20.8333	-12.5	-14.2857	-17.8571
2	99934	N/A	N/A	N/A	N/A	N/A	N/A	17150	26	0	18997	29	0	-2	1	-8.34	-4.17	21.43	21.43	12.5	12.5	2.64	3.95	-1	1	-2	0	-7	-2	3	0	-4	-2	2	3	1	-2	-1	-1	3	-3	7	-1	-5	-5	-20.8333	-25	-28.5729	-28.5729
2	99937	N/A	N/A	N/A	N/A	N/A	N/A	1019	2	0	1019	2	0	-3	-3	-25	-25	-3.57	3.58	-16.67	-4.17	-27.63	-21.05	-3	-1	-2	0	4	-2	-2	-4	2	-6	3	6	1	1	1	-1	0	4	5	10	-4	0	-8.33	-8.33	-14.29	-7.14714
2	99943	N/A	N/A	N/A	N/A	N/A	N/A	14981	23	1	14981	23	1	-3	-10	-12.5	-70.83	7.15	-25	-16.66	-20.83	-22.36	-53.94	1	-7	1	-12	2	-4	12	4	14	0	3	9	-2	11	2	-1	2	8	4	29	10	3	70.8333	16.6667	53.5743	0.00285714
2	99944	N/A	N/A	N/A	N/A	N/A	N/A	18093	30	4	18093	30	4	3	2	4.16	0	25	21.43	20.83	0	10.52	1.31	-1	-2	1	1	-2	-3	2	3	0	0	1	0	2	0	1	1	-2	2	2	3	-4	-6	-16.67	-20.8367	-21.4314	-17.86
2	99945	N/A	N/A	N/A	N/A	N/A	N/A	30990	51	9	34002	57	9	-3	1	-16.67	4.16	7.14	35.71	4.17	-4.16	-9.21	5.26	-3	0	-3	2	2	6	-1	-8	1	-2	1	-1	2	1	2	1	2	0	7	2	0	-3	-8.33	-20.83	-3.57143	-25
2	99947	N/A	N/A	N/A	N/A	N/A	N/A	3489	5	0	4302	6	0	-1	2	-4.17	-33.34	50	-7.14	-12.5	0	0	-26.31	-3	-10	1	-7	5	9	6	19	11	28	2	12	2	5	1	6	3	12	9	37	-4	0	4.17	16.67	21.4286	35.7143
2	99949	N/A	N/A	N/A	N/A	N/A	N/A	47099	64	16	59414	81	16	-4	-10	-12.5	-37.5	21.43	-7.14	-8.33	-54.16	-5.26	-38.16	-2	-7	-2	-8	7	7	4	10	11	17	0	2	-1	7	1	3	-1	0	-2	12	4	9	29.17	75.0033	32.14	71.4257
2	99951	N/A	N/A	N/A	N/A	N/A	N/A	502	1	0	3738	6	1	-2	-2	-4.16	-4.16	21.43	17.86	0	-4.17	-2.63	-5.26	1	-1	0	2	-2	0	0	3	-2	3	-4	0	-1	1	-2	-2	-3	0	-10	-1	-5	-3	-12.5033	-20.8367	-21.43	-17.8586
2	99953	N/A	N/A	N/A	N/A	N/A	N/A	70078	97	26	70891	98	26	-10	-10	-37.5	-33.33	-14.28	-14.28	-37.5	-25	-40.78	-35.52	-5	-5	-4	0	9	0	2	0	11	0	2	1	6	4	-1	-1	4	1	13	6	0	0	-4.16667	-4.16667	-0.00142857	-3.57286
2	99955	N/A	N/A	N/A	N/A	N/A	N/A	6924	7	1	6924	7	1	-4	1	-20.83	25	25	50	0	25	-7.9	23.68	-1	8	0	10	4	8	15	-8	19	0	0	-9	4	-8	0	0	1	-10	5	-32	-4	0	-20.8333	0	-28.5714	-7.14286
2	99956	N/A	N/A	N/A	N/A	N/A	N/A	3111	6	0	3111	6	0	-2	1	-12.5	-20.83	28.57	25	-37.5	-12.5	-15.79	-11.84	-2	-2	1	0	-2	-2	10	5	8	3	1	3	-1	-1	0	0	2	3	0	5	-8	-8	-4.16667	-8.33333	-21.4314	-14.2886
2	99961	N/A	N/A	N/A	N/A	N/A	N/A	49334	75	20	49334	75	20	4	0	16.66	8.33	10.71	14.28	-8.33	0	0	1.31	1	-1	4	5	0	-1	-2	-1	-2	-2	-5	-2	0	2	0	0	5	2	0	2	-1	-2	-41.6667	-29.1667	-35.71	-28.5671
2	99962	N/A	N/A	N/A	N/A	N/A	N/A	9755	14	0	9755	14	0	-2	2	0	8.33	17.86	21.43	4.17	4.17	0	3.95	-2	-2	4	1	2	7	1	1	3	8	-2	-3	0	0	0	-1	1	1	0	-2	-5	-4	-29.1633	-20.83	-17.8543	-10.7114
2	99964	N/A	N/A	N/A	N/A	N/A	N/A	14245	20	0	14245	20	0	-4	-2	4.17	-8.33	3.57	7.14	-70.83	-50	-25	-21.05	0	-3	1	-2	6	7	12	3	18	10	5	8	0	-1	1	2	2	8	11	20	-3	-3	-8.33333	-29.1667	-21.4286	-28.5714
2	99966	N/A	N/A	N/A	N/A	N/A	N/A	8415	11	1	10212	13	1	-4	-7	20.83	16.66	17.86	14.29	4.17	0	3.95	0	0	-1	2	3	6	3	3	2	9	5	-1	-2	1	-1	0	-3	-2	-2	-3	-9	0	-1	-24.9967	-29.1633	-21.4286	-17.8571
2	99968	N/A	N/A	N/A	N/A	N/A	N/A	7587	12	0	7587	12	0	-4	-4	-25	-20.83	3.57	0	-20.83	-20.83	-21.05	-21.05	-1	-2	-5	-5	0	3	-2	-1	-2	2	3	0	0	1	1	1	2	-1	7	2	-1	-1	-4.17	-4.17	-3.57143	-3.57143
2	99969	N/A	N/A	N/A	N/A	N/A	N/A	43796	57	8	57196	79	10	5	4	-8.34	4.16	21.43	7.14	-8.33	-25	-7.9	-14.47	-4	-4	-5	-3	3	4	22	3	25	7	1	3	-1	0	-2	-2	3	4	0	4	-3	-5	-54.1633	-37.4967	-24.9957	-14.2814
2	99974	N/A	N/A	N/A	N/A	N/A	N/A	26792	41	8	27796	43	8	-3	-2	-20.84	-16.67	10.72	32.15	4.16	4.16	-10.52	-1.31	-2	1	-2	-2	6	7	3	2	9	9	7	5	2	2	-1	0	-5	-5	3	2	-2	-2	-4.16667	-12.5	-21.4329	-39.29
2	99975	N/A	N/A	N/A	N/A	N/A	N/A	4837	7	1	4837	7	1	-1	1	-4.16	-16.66	28.57	7.14	8.33	-12.5	1.32	-17.1	-1	1	-5	-2	-2	-4	4	3	2	-1	-1	-3	-3	-1	0	0	-3	1	-7	-3	-8	-8	-8.33667	-12.5033	-17.8586	-21.43
2	99976	N/A	N/A	N/A	N/A	N/A	N/A	36379	50	5	44867	63	7	-3	-5	-4.17	-12.5	14.28	7.14	-4.17	-12.5	-2.63	-10.53	2	-1	-2	1	-5	-3	4	-4	-1	-7	-3	-4	-1	-2	-2	-2	-4	-6	-11	-15	-1	0	-12.5	0	-17.8571	21.4286
2	99978	N/A	N/A	N/A	N/A	N/A	N/A	11250	20	4	11250	20	4	-2	-1	-20.83	-16.67	-14.29	-7.14	-45.84	-66.67	-34.21	-36.84	-4	-5	-9	-10	20	17	10	19	30	36	7	8	6	7	4	4	12	14	31	35	5	4	37.5033	29.17	24.9971	39.2829
2	99982	N/A	N/A	N/A	N/A	N/A	N/A	20091	30	8	20091	30	8	-1	3	-12.5	0	17.86	39.29	20.84	41.67	0	18.42	1	3	0	6	-1	-11	2	8	1	-3	3	-1	1	-3	1	-5	1	-5	7	-15	-6	-7	-29.1633	-41.6633	-39.2857	-39.2857
2	99984	N/A	N/A	N/A	N/A	N/A	N/A	17683	28	2	17683	28	2	1	2	4.17	4.17	25	35.71	4.17	0	0	2.64	1	2	1	0	1	-1	13	6	14	5	-7	-6	-2	-1	-3	-3	-2	-3	-15	-13	-5	-2	-16.6667	-4.16667	-24.9986	-3.57
2	99988	N/A	N/A	N/A	N/A	N/A	N/A	4760	8	1	6077	10	1	-2	-4	16.66	-8.34	53.57	14.28	-29.17	-37.5	3.95	-21.05	2	-4	11	4	-10	-2	31	5	21	3	-1	-2	0	-1	2	2	-10	-8	-9	-9	3	-1	-8.33	4.17	17.8586	-3.57
[truncated: 24 more columns]
